# Supplementary material for: Parity is associated with long-term differences in DNA methylation at genes related to neural plasticity in multiple sclerosis
Source: Clin Epigenetics. 2023 Feb 10;15:20. doi: 10.1186/s13148-023-01438-4 (PMC9921068; doi:10.1186/s13148-023-01438-4)
Supplement: Supplementary file 2 — Additional file 2: Supplementary Tables. [file 13148_2023_1438_MOESM2_ESM.xlsx]

## Sheet: Index
Supplementary Table 1	2986 dfferentially methylated positions (FDR < 0.05, delta beta > 1%)
Supplementary Table 2	Overlapping genes with Mehta et al. (2019)
Supplementary Table 3	Overlapping genes with validated direction of effect with Mehta et al. (2019)
Supplementary Table 4	DMR Chr 17 targeted methylation quantitative trait (mQTL) analysis
Supplementary Table 5	DMR Chr 19 targeted methylation quantitative trait (mQTL) analysis
Supplementary Table 6	1505 CpGs selected in elastic net regression
Supplementary Table 7	Full list of DMPs and CpGs identifed by the elastic net regression used in gene-set enrichment analysis (GSEA, n=4116)

## Sheet: Supplementary Table 1
Supplementary Table 1. 2965 differentially methylated positions (FDR < 0.05, delta beta > 1%)
CpG	Mean beta (Nulligravida)	Mean beta (Parous)	Delta Beta	FDR	Chr	Position (bp)	Gene*	Feature	HGNC Symbol		Key
cg26988916	0.753164	0.764691	0.0115273	0.000194177	19	41855366	TGFB1	Body			3'UTR	3' untranslated region
cg22369420	0.638953	0.687073	0.0481199	0.000336838	3	127136676		IGR			5'UTR	5' untranslated region
cg13835360	0.502274	0.528562	0.0262879	0.000336838	3	14668652		IGR			Body	Gene body
cg09772029	0.769078	0.790589	0.0215111	0.000336838	1	166049757	FAM78B	Body	FAM78B		IGR	Intergenic region
cg01080424	0.919862	0.93624	0.0163785	0.000336838	7	6520004	KDELR2	Body	KDELR2		TSS200	Transcript start site (up to 200bp 5' of 5'UTR), promoter region
cg06506533	0.876289	0.889354	0.0130656	0.000336838	1	15652624	FHAD1	Body	FHAD1		TSS1500	Transcript start site (up to 1500bp 5' of 5'UTR), promoter region
cg26845395	0.870081	0.880576	0.0104947	0.000336838	16	69200846	CIRH1A	Body			ExonBnd	Exon boundary
cg13837721	0.313538	0.287779	-0.0257598	0.000545605	11	116147580		IGR			*Based on EPIC array manifest provided by Illumina
cg13900873	0.505415	0.522564	0.0171492	0.000545605	14	65696017		IGR			HGNC = HUGO Gene Nomenclature Committee
cg04478497	0.893074	0.90882	0.0157463	0.000545605	9	5455064	CD274	5'UTR	CD274
cg23607706	0.895848	0.908376	0.0125281	0.000545605	6	100533143		IGR
cg12774559	0.133405	0.14577	0.0123654	0.000550859	11	68519071	MTL5	TSS200	TESMIN
cg20674179	0.86834	0.878378	0.0100379	0.000632535	11	125382181		IGR
cg10106965	0.274285	0.295866	0.0215812	0.000729887	3	10206258	IRAK2	TSS1500	IRAK2
cg05713794	0.877568	0.90347	0.025902	0.000889053	3	194119861	GP5	5'UTR
cg27089226	0.0754716	0.095687	0.0202154	0.000889053	3	195907142		IGR
cg11200042	0.754914	0.731807	-0.0231069	0.000941574	10	120102309	C10orf84	TSS1500	FAM204A
cg12932306	0.823341	0.844552	0.0212111	0.000959246	11	94564754	AMOTL1	Body
cg14507337	0.0851173	0.0749326	-0.0101847	0.000971366	14	60978161	SIX6	3'UTR	SIX6
cg09824731	0.294244	0.265915	-0.0283299	0.00101251	6	34113930	GRM4	TSS200	GRM4
cg09243811	0.784456	0.806514	0.0220582	0.00105783	17	66694586		IGR
cg02775414	0.747809	0.760757	0.0129484	0.00117848	6	31832962	SLC44A4	Body
cg00731691	0.898023	0.910465	0.0124416	0.00121042	17	79145983	LOC388428	Body
cg12207330	0.872706	0.886857	0.0141515	0.00136018	3	9075789	SRGAP3	Body
cg25984941	0.843587	0.856906	0.0133191	0.00157366	4	148435408	EDNRA	5'UTR
cg01079779	0.75341	0.781656	0.0282462	0.00165685	3	57176708	IL17RD	Body	IL17RD
cg01305200	0.825484	0.838413	0.0129287	0.00165685	9	116123876	BSPRY	Body	BSPRY
cg09328283	0.461879	0.451696	-0.0101827	0.00165685	12	2161288	CACNA1C	TSS1500
cg15100197	0.87191	0.906204	0.0342939	0.00190353	15	25315371	SNORD116-8	TSS1500	SNORD116-8
cg12842517	0.550535	0.564288	0.013752	0.00190353	20	45036183	ELMO2	TSS1500
cg13032272	0.388165	0.422673	0.0345083	0.00221112	17	63096456	LOC100507002	TSS1500
cg03454639	0.201364	0.15856	-0.0428041	0.0023324	15	51370019	TNFAIP8L3	Body	TNFAIP8L3
cg14081667	0.0395248	0.0538712	0.0143463	0.00233481	21	44782497		IGR
cg11346718	0.786662	0.762774	-0.0238876	0.00238793	5	75631		IGR
cg15391397	0.628301	0.648781	0.0204798	0.00238793	17	63097656	LOC100507002	Body
cg04118652	0.876514	0.889655	0.0131411	0.00238793	9	115984874	FKBP15	TSS1500	FKBP15
cg19155932	0.129397	0.115745	-0.0136523	0.00238829	20	56725873	C20orf85	TSS200	C20orf85
cg01763666	0.819409	0.832199	0.0127898	0.00240377	17	80159506	CCDC57	Body
cg07471103	0.888597	0.905099	0.0165017	0.00241964	13	104968291		IGR
cg12333082	0.541507	0.592565	0.0510571	0.00248596	20	55543528		IGR
cg03599330	0.62153	0.663411	0.0418812	0.00256037	7	68002790		IGR
cg14566095	0.285514	0.318165	0.0326514	0.00256037	16	55876964		IGR
cg26921513	0.786491	0.807582	0.0210907	0.00258531	14	102424834		IGR
cg23423419	0.752164	0.807775	0.055611	0.00267053	18	40710061		IGR
cg21026022	0.388741	0.338218	-0.0505229	0.00267053	18	21719568	CABYR	5'UTR	CABYR
cg19379125	0.460782	0.502099	0.041317	0.00267053	10	130538407		IGR
cg12065529	0.75066	0.717322	-0.0333373	0.00267053	13	45875680		IGR
cg14667980	0.73327	0.764681	0.0314114	0.00267053	14	101512658	MIR539	TSS1500	MIR539
cg08605930	0.863607	0.87959	0.0159833	0.00267053	11	74017513	P4HA3	Body
cg04111109	0.848744	0.859934	0.0111897	0.00267053	11	3036885	CARS	Body	CARS1
cg15682262	0.0656131	0.11173	0.0461168	0.0027002	18	72152205		IGR
cg03624438	0.910118	0.863278	-0.0468403	0.00279505	3	16006666		IGR
cg20859731	0.371252	0.349702	-0.0215504	0.00279505	20	36226820		IGR
cg06850189	0.349945	0.375344	0.0253994	0.00287315	2	235933057	SH3BP4	5'UTR	SH3BP4
cg21916114	0.562213	0.576031	0.0138177	0.00287326	11	67179657		IGR
cg23957595	0.883623	0.901283	0.0176605	0.00290012	5	166334568	CTB-7E3.1	Body
cg24071177	0.836341	0.855898	0.0195576	0.00290285	20	34995350	DLGAP4	TSS200	DLGAP4
cg22120714	0.167465	0.14856	-0.0189048	0.00290285	17	40332420	KCNH4	Body
cg12321379	0.442078	0.501899	0.059821	0.00297275	2	221758256		IGR
cg24952123	0.518456	0.568841	0.0503846	0.00297275	4	100143367		IGR
cg27289463	0.143188	0.0944128	-0.0487753	0.00297275	11	110649234		IGR
cg02825246	0.824802	0.85645	0.0316487	0.00297275	6	134062906	TARID	Body	TARID
cg08590978	0.817407	0.83489	0.0174832	0.00297275	9	130850935	SLC25A25	Body
cg19725903	0.277298	0.260435	-0.0168632	0.00297275	12	14721020	PLBD1	TSS1500
cg25715927	0.944295	0.928865	-0.0154301	0.00297275	11	8150266	RIC3	Body	RIC3
cg05256755	0.839661	0.850976	0.0113149	0.00297275	20	30731151	TM9SF4	Body	TM9SF4
cg07362810	0.917646	0.90683	-0.0108161	0.00297275	10	131525915	MGMT	Body	MGMT
cg13177374	0.7815	0.793691	0.0121912	0.00300611	3	182336904		IGR
cg06190082	0.772417	0.796125	0.0237076	0.00304786	1	38255642		IGR
cg03287658	0.292706	0.272683	-0.0200226	0.00304786	6	41410918		IGR
cg20061010	0.124778	0.113368	-0.0114097	0.00305189	7	35301861		IGR
cg06460642	0.394251	0.456432	0.0621806	0.00307811	11	26637004	ANO3	Body	ANO3
cg26001877	0.795182	0.814085	0.0189028	0.00307811	13	60053878		IGR
cg15417758	0.719766	0.690354	-0.0294117	0.00309921	20	62178951	SRMS	TSS200	SRMS
cg12681329	0.932036	0.94379	0.0117535	0.00313246	10	62364321	ANK3	Body	ANK3
cg22479453	0.509275	0.526954	0.0176791	0.00323868	1	110367354		IGR
cg13098366	0.846889	0.863512	0.0166236	0.00324667	7	156754997	NOM1	Body	NOM1
cg26852894	0.88165	0.897349	0.0156992	0.00324667	4	11157341		IGR
cg25337965	0.830309	0.84171	0.0114009	0.00324667	17	20062064	CYTSB	Body
cg04877786	0.813942	0.830084	0.0161423	0.00326451	2	111791007	ACOXL	Body
cg02313375	0.821046	0.832724	0.0116773	0.00330538	11	74982140	ARRB1	Body
cg04442417	0.836939	0.803565	-0.0333741	0.00331061	20	62191507	PRIC285	Body	HELZ2
cg23010048	0.28378	0.255356	-0.0284231	0.00331061	19	52391257	ZNF577	TSS200	ZNF577
cg23005321	0.601353	0.618049	0.0166963	0.00331061	12	96795556	CDK17	TSS1500
cg04673894	0.879396	0.889481	0.0100854	0.00331061	11	34183346	ABTB2	Body
cg23466418	0.160942	0.127093	-0.0338492	0.00343291	7	155255791	EN2	3'UTR	EN2
cg01200834	0.917529	0.929817	0.0122886	0.00343363	12	88457517	CEP290	Body	CEP290
cg03142975	0.422925	0.454599	0.0316738	0.00361529	9	125026202	MRRF	TSS1500	MRRF
cg26252592	0.895658	0.879475	-0.0161828	0.00363087	1	200993709	KIF21B	TSS1500
cg18948234	0.79711	0.809811	0.0127013	0.00363087	13	114785088	RASA3	Body	RASA3
cg15367000	0.882018	0.895494	0.013476	0.0036315	2	239017149	ESPNL	Body
cg10479107	0.610629	0.635958	0.0253282	0.00363675	8	67049448	TRIM55	Body	TRIM55
cg07829804	0.774405	0.79034	0.0159356	0.00363675	12	10325287	OLR1	TSS1500
cg06661456	0.82093	0.833406	0.0124764	0.00363675	5	1509235	LPCAT1	Body	LPCAT1
cg10929629	0.0455188	0.0574448	0.011926	0.00363675	13	79233349	RNF219	TSS200	OBI1
cg10056728	0.615376	0.628104	0.0127277	0.00364153	12	56497073	PA2G4	TSS1500
cg09415754	0.268014	0.25761	-0.010404	0.00364153	6	10385392		IGR
cg15838394	0.48215	0.4977	0.0155496	0.00375954	11	73358930	PLEKHB1	TSS1500
cg27595127	0.751553	0.797964	0.0464111	0.00383177	6	33875991		IGR
cg05896653	0.780643	0.791666	0.0110235	0.00390077	14	100198703		IGR
cg07845581	0.388495	0.366059	-0.022436	0.00393719	17	56326510	LPO	Body	LPO
cg08421934	0.637533	0.581055	-0.0564782	0.00397235	6	33942413		IGR
cg07003873	0.910816	0.899368	-0.0114481	0.00397957	19	13356067	CACNA1A	ExonBnd	CACNA1A
cg13204977	0.815976	0.834096	0.0181206	0.00401129	7	66144066		IGR
cg15615793	0.528939	0.590458	0.0615192	0.00401619	7	30722643	CRHR2	TSS1500	CRHR2
cg04090409	0.629636	0.64962	0.0199843	0.00401619	4	153109679		IGR
cg20497968	0.670428	0.68982	0.0193925	0.00401619	11	127145287		IGR
cg26613610	0.885696	0.896753	0.0110572	0.00401619	20	61004551		IGR
cg09128059	0.864142	0.874779	0.0106366	0.00401619	2	239199034		IGR
cg18672716	0.809302	0.823917	0.0146155	0.00413281	2	193256		IGR
cg08296903	0.922603	0.911387	-0.0112163	0.00413281	16	14029456	ERCC4	Body	ERCC4
cg22349396	0.339387	0.302759	-0.0366278	0.00414525	17	4803684	CHRNE	Body	CHRNE
cg21789592	0.527916	0.544285	0.0163688	0.00414525	5	2965112		IGR
cg23953176	0.323326	0.287917	-0.035409	0.00416517	2	947515	SNTG2	Body	SNTG2
cg02833452	0.729588	0.742171	0.0125832	0.00416517	4	84139584		IGR
cg24051820	0.135739	0.123254	-0.0124848	0.00416517	11	64863455	VPS51	TSS200	VPS51
cg03921059	0.901602	0.913988	0.0123854	0.00416517	13	41046916	LINC00598	Body	LINC00598
cg13446496	0.505126	0.536068	0.0309417	0.0041867	14	70051570		IGR
cg01486818	0.616195	0.577366	-0.0388292	0.00421741	1	2409335	PLCH2	Body	PLCH2
cg16922039	0.347962	0.332425	-0.0155374	0.0042221	18	12287385		IGR
cg14250032	0.429879	0.452471	0.0225917	0.00427133	3	195913801		IGR
cg02272574	0.950357	0.938338	-0.0120199	0.00427133	8	39790735		IGR
cg18671037	0.873113	0.860706	-0.0124069	0.00429802	14	90984545		IGR
cg17194100	0.919911	0.932188	0.012277	0.00434092	15	96949312		IGR
cg08901157	0.212879	0.188972	-0.0239076	0.0043661	15	56033728	PRTG	Body	PRTG
cg13096580	0.405425	0.385204	-0.0202218	0.00438846	15	80872281	MIR5572	TSS1500	MIR5572
cg02260098	0.0711851	0.092943	0.0217579	0.00440572	21	44782434		IGR
cg22699620	0.561581	0.571639	0.0100585	0.0044444	21	46348691	ITGB2	5'UTR
cg14591622	0.79777	0.815893	0.0181235	0.00447986	16	67243479	LRRC29	Body	FBXL9P
cg18401111	0.576968	0.593173	0.0162056	0.00448185	15	31773057		IGR
cg16368183	0.330734	0.366163	0.035429	0.00451314	17	70294156		IGR
cg17221584	0.433512	0.381413	-0.0520981	0.00455486	15	56033606	PRTG	Body	PRTG
cg24150385	0.74642	0.781043	0.0346228	0.00455486	3	66543263	LRIG1	Body	LRIG1
cg17213074	0.876126	0.909478	0.0333524	0.00455486	8	101585638	SNX31	3'UTR	SNX31
cg13758543	0.233198	0.218012	-0.0151866	0.00455486	13	79169714		IGR
cg24436536	0.906518	0.89493	-0.0115876	0.00455486	7	115222356		IGR
cg27105949	0.942457	0.953095	0.0106378	0.00455486	20	11897536	BTBD3	TSS1500	BTBD3
cg06933364	0.80735	0.820137	0.012787	0.00455709	21	46978104		IGR
cg17276021	0.422145	0.409288	-0.0128572	0.00460433	1	16084445	FBLIM1	TSS1500
cg10026285	0.883882	0.873764	-0.0101185	0.00461724	19	1332118		IGR
cg14407241	0.492238	0.523586	0.0313481	0.00462102	5	172064711		IGR
cg13847622	0.891026	0.877653	-0.0133737	0.00468699	12	50190961	NCKAP5L	Body	NCKAP5L
cg09898978	0.631648	0.692351	0.0607037	0.00469498	15	57998371	GCOM1	Body	GCOM1
cg12515939	0.0480774	0.0615523	0.0134748	0.00469498	7	130641999	LINC-PINT	Body	LINC-PINT
cg00900226	0.873788	0.884201	0.0104125	0.00469498	4	15161468		IGR
cg24667213	0.901417	0.913628	0.0122114	0.00473007	3	194426111		IGR
cg17806690	0.863917	0.853264	-0.0106532	0.00473007	2	238826058		IGR
cg18636739	0.745913	0.773678	0.0277644	0.00473716	12	10870175	CSDA	Body	YBX3
cg23510258	0.551338	0.569229	0.0178906	0.00473716	17	80840821	TBCD	Body
cg03937021	0.753598	0.76577	0.0121714	0.00473716	17	41895634	MPP3	Body
cg01044097	0.909501	0.919876	0.0103751	0.00473716	11	60884546	CD5	Body
cg09077611	0.875722	0.89179	0.0160679	0.00475696	17	76803701	USP36	ExonBnd	USP36
cg02464665	0.633721	0.660281	0.0265596	0.00475702	1	231156359	MIR1182	TSS1500	MIR1182
cg17032917	0.183967	0.163837	-0.0201301	0.00475702	16	71571877	CHST4	3'UTR	CHST4
cg19818298	0.112637	0.0952265	-0.0174103	0.00475702	14	21905552	CHD8	TSS200	CHD8
cg19574915	0.209313	0.233962	0.0246492	0.00479036	15	89195555	ISG20	Body
cg07476963	0.534929	0.55674	0.0218109	0.00482531	1	174127462	RABGAP1L	TSS1500	RABGAP1L
cg27651254	0.807671	0.819153	0.0114825	0.00482531	3	151161483	IGSF10	Body
cg03094519	0.0681352	0.0580551	-0.0100801	0.00484618	17	37761662	NEUROD2	3'UTR	NEUROD2
cg26508164	0.797336	0.812298	0.0149621	0.0049133	2	182650931		IGR
cg11569948	0.843768	0.867994	0.024226	0.00492315	9	136851408	VAV2	Body	VAV2
cg23017002	0.711572	0.733306	0.0217343	0.0049247	6	139976849		IGR
cg19242345	0.529025	0.545006	0.0159804	0.00502957	1	8455019	RERE	5'UTR	RERE
cg19159759	0.854905	0.819209	-0.0356956	0.00505312	13	20989818	CRYL1	Body	CRYL1
cg15995961	0.707273	0.744282	0.0370092	0.00506266	18	76530929		IGR
cg08707875	0.499189	0.52977	0.0305812	0.00506266	1	224575077	WDR26	3'UTR	WDR26
cg00699794	0.852776	0.833802	-0.0189746	0.00506266	11	101826980	CEP126	Body	CEP126
cg27452231	0.890165	0.902669	0.0125036	0.00506266	5	126255379	2003-03-01	5'UTR
cg02339182	0.914458	0.926257	0.0117993	0.00506266	6	108172235		IGR
cg23611697	0.872309	0.887922	0.0156127	0.00507121	2	102666444		IGR
cg18960389	0.908266	0.923311	0.0150459	0.00507121	13	112062791		IGR
cg06049452	0.613599	0.631895	0.0182954	0.00511016	20	32432074	CHMP4B	Body
cg07814776	0.846165	0.866925	0.0207598	0.00512306	5	38434384	EGFLAM	Body	EGFLAM
cg11328665	0.637752	0.649158	0.0114056	0.00512306	17	75446304	2009-09-01	TSS1500
cg12489960	0.896142	0.912572	0.0164302	0.00514449	4	52905025	SGCB	TSS1500	SGCB
cg27215601	0.193539	0.21851	0.0249714	0.00523188	8	126275042	NSMCE2	Body	NSMCE2
cg13305922	0.214494	0.237799	0.0233052	0.00523188	2	165478502	GRB14	TSS200	GRB14
cg26107917	0.82309	0.846151	0.0230605	0.00523188	11	5224988		IGR
cg05763251	0.903937	0.885081	-0.0188555	0.00523806	6	128080671	THEMIS	Body	THEMIS
cg08692354	0.846607	0.856768	0.0101612	0.00523806	5	149538695		IGR
cg00121876	0.2166	0.252921	0.0363214	0.00527165	6	166251659		IGR
cg18240400	0.414287	0.394197	-0.0200895	0.00527165	10	46168597	ANUBL1	TSS1500	ZFAND4
cg25580634	0.890135	0.901124	0.0109891	0.00527808	5	205947	CCDC127	Body	CCDC127
cg15769343	0.600274	0.562339	-0.0379351	0.00529882	12	120835663		IGR
cg07386640	0.814978	0.848385	0.0334066	0.00529882	14	38760089		IGR
cg18989133	0.714216	0.733437	0.0192208	0.00529882	11	17518482	USH1C	Body
cg10363569	0.166879	0.136963	-0.0299161	0.00530153	7	151572762	PRKAG2	Body	PRKAG2
cg04878498	0.804705	0.817792	0.0130863	0.00534514	10	1219979		IGR
cg05234595	0.564752	0.594613	0.0298607	0.00535826	13	85229140		IGR
cg21484628	0.915186	0.900691	-0.014495	0.00535826	7	106413465		IGR
cg14264942	0.820338	0.848505	0.0281672	0.0053735	11	25992543		IGR
cg13300939	0.915747	0.928287	0.01254	0.0053783	1	202091868	GPR37L1	TSS200	GPR37L1
cg27512850	0.471026	0.444133	-0.0268924	0.00538179	14	76776687		IGR
cg26169783	0.471347	0.490053	0.0187059	0.00538179	13	34371837		IGR
cg03665078	0.645744	0.659491	0.0137471	0.00538179	5	118689961	TNFAIP8	Body
cg08833509	0.878109	0.891216	0.0131062	0.00538179	16	77911798	VAT1L	Body
cg05130927	0.884172	0.897036	0.0128637	0.00538179	4	99983441	METAP1	3'UTR	METAP1
cg04517588	0.906572	0.896021	-0.0105508	0.00538179	14	102918905	TECPR2	Body	TECPR2
cg16146076	0.930975	0.941061	0.0100858	0.00538179	5	1298511		IGR
cg18491203	0.743175	0.75981	0.0166356	0.00541527	19	3105075	GNA11	Body
cg22252265	0.675295	0.687626	0.0123312	0.00541527	5	135214177	SLC25A48	Body
cg24850472	0.849752	0.862357	0.0126052	0.00542076	12	9319947	PZP	Body	PZP
cg23845187	0.612145	0.645741	0.033596	0.00542908	18	76580705		IGR
cg12878752	0.904623	0.890608	-0.0140151	0.00542908	1	95819293		IGR
cg11732925	0.862328	0.875833	0.0135053	0.00542908	2	128293021	MYO7B	TSS1500
cg17382918	0.537375	0.508801	-0.0285736	0.00550523	20	57042544	APCDD1L	Body	APCDD1L
cg11291798	0.668353	0.684093	0.01574	0.00550523	7	143103859	EPHA1	Body	EPHA1
cg16971976	0.93238	0.944297	0.0119168	0.00555009	6	90472987	MDN1	Body	MDN1
cg14522360	0.953704	0.9376	-0.0161047	0.00556618	13	46584567	ZC3H13	Body	ZC3H13
cg26595364	0.810381	0.823623	0.0132418	0.00557517	10	43576180	RET	Body	RET
cg20598235	0.923443	0.89843	-0.0250121	0.00562752	5	108226881	FER	Body	FER
cg01646042	0.839512	0.852171	0.0126583	0.00562752	19	8059034	ELAVL1	5'UTR
cg20495540	0.957634	0.969331	0.0116968	0.00564151	11	30431965	MPPED2	3'UTR	MPPED2
cg15028160	0.120184	0.153421	0.0332375	0.00565156	19	49622717	PPFIA3	5'UTR	PPFIA3
cg26860935	0.172216	0.156947	-0.0152682	0.00573065	4	1407989		IGR
cg01141095	0.662034	0.697029	0.034995	0.00574132	7	7464060	COL28A1	Body	COL28A1
cg07912147	0.907309	0.91862	0.0113111	0.00580269	12	26138851	RASSF8	5'UTR
cg12135976	0.233325	0.273764	0.040439	0.00580283	12	101604147	SLC5A8	TSS200	SLC5A8
cg17107617	0.418239	0.446539	0.0283002	0.00580283	19	42894693	CNFN	TSS1500	CNFN
cg17577862	0.0256913	0.0437191	0.0180277	0.00580283	21	44782331	TCONS_00029157	TSS200
cg14354327	0.198441	0.186091	-0.0123501	0.00580283	10	131763676		IGR
cg11112264	0.630865	0.641415	0.0105498	0.00580283	9	137716985	COL5A1	Body
cg06781424	0.270295	0.234821	-0.0354743	0.00581574	15	51369527	TNFAIP8L3	Body	TNFAIP8L3
cg02431088	0.62053	0.646656	0.0261259	0.00581574	10	112643774	PDCD4	Body
cg19646897	0.558291	0.576817	0.018526	0.00581574	5	156536379	HAVCR2	TSS1500
cg08505111	0.8523	0.870215	0.0179151	0.00581574	5	98541783		IGR
cg20470236	0.805309	0.783194	-0.022115	0.00585175	16	46791603	MYLK3	5'UTR	MYLK3
cg03885684	0.277461	0.385675	0.108215	0.00586772	2	120770471	EPB41L5	TSS200	EPB41L5
cg00001099	0.768883	0.732186	-0.0366973	0.00591568	8	87081553	PSKH2	Body	PSKH2
cg26186954	0.442621	0.407212	-0.0354089	0.00591771	8	87082008	PSKH2	TSS200	PSKH2
cg14132103	0.623273	0.633405	0.010132	0.00596232	11	60680165	TMEM109	TSS1500
cg02746232	0.846599	0.859589	0.0129901	0.00596929	17	11923262	MAP2K4	TSS1500
cg16962008	0.205899	0.194498	-0.0114008	0.00596929	7	48075950	C7orf57	Body
cg07241675	0.575816	0.537857	-0.0379593	0.00599214	7	99067143		IGR
cg03923353	0.771881	0.800669	0.0287883	0.00602359	1	4042491		IGR
cg27551137	0.855442	0.865767	0.0103253	0.00602359	2	175423298	RNU6-2	TSS1500
cg26494243	0.563693	0.533071	-0.030622	0.00603715	7	42332920		IGR
cg06377386	0.468217	0.498104	0.0298868	0.00604262	12	50983930	DIP2B	Body	DIP2B
cg20893048	0.59673	0.617305	0.0205749	0.00604262	7	142956294		IGR
cg20690062	0.667481	0.682318	0.0148363	0.00604687	10	134628036		IGR
cg06938519	0.781612	0.802333	0.0207214	0.00605284	19	2545986	GNG7	5'UTR	GNG7
cg03293883	0.88959	0.900903	0.0113133	0.00609694	6	86124742		IGR
cg16731240	0.240582	0.216611	-0.0239712	0.00614699	19	52391250	ZNF577	TSS200	ZNF577
cg15234410	0.849467	0.86803	0.0185626	0.00614699	3	65507982	MAGI1	Body	MAGI1
cg27191081	0.954096	0.941973	-0.0121231	0.00614699	16	55718307	SLC6A2	Body	SLC6A2
cg22778624	0.865946	0.842235	-0.0237105	0.00615572	4	20340980	SLIT2	Body	SLIT2
cg12053348	0.576973	0.600977	0.0240035	0.00627414	3	72536534		IGR
cg25074078	0.913828	0.899361	-0.0144664	0.00627414	2	104489666		IGR
cg15939514	0.21014	0.196392	-0.0137476	0.00627414	7	27282112	EVX1-AS	Body
cg18810691	0.384075	0.40079	0.0167156	0.00630014	7	151130479	CRYGN	Body	CRYGN
cg05913198	0.240767	0.251378	0.0106118	0.00632713	10	21822977	MLLT10	TSS200	MLLT10
cg14248704	0.684019	0.758083	0.0740639	0.00635539	5	151470842	CTB-12O2.1	Body
cg03865596	0.596826	0.623416	0.0265896	0.00638266	6	39792251	DAAM2	5'UTR	DAAM2
cg02962630	0.260337	0.23201	-0.0283271	0.00638634	15	41222776	DLL4	Body	DLL4
cg15603354	0.726839	0.769838	0.0429985	0.00642615	11	107578208	SLN	3'UTR	SLN
cg12431636	0.835217	0.814887	-0.0203298	0.00642615	4	53236522		IGR
cg05992638	0.628516	0.67705	0.0485337	0.00646915	7	21003764	LINC01162	Body	LINC01162
cg25990920	0.847567	0.836092	-0.0114753	0.00653016	19	23077806		IGR
cg12403698	0.376991	0.350314	-0.0266778	0.00653552	10	120102359	C10orf84	TSS1500	FAM204A
cg08625568	0.488851	0.516831	0.0279803	0.00667669	5	113142201		IGR
cg27408438	0.834664	0.857686	0.0230227	0.00668587	20	50227253	ATP9A	Body
cg06928209	0.596987	0.56251	-0.0344771	0.0067151	17	4674371	TM4SF5	TSS1500	TM4SF5
cg23696863	0.367301	0.33736	-0.0299415	0.0067151	5	127849433	FBN2	Body	FBN2
cg21620736	0.522712	0.535173	0.0124607	0.0067151	11	48037919	PTPRJ	Body
cg17403899	0.747299	0.780623	0.0333242	0.00672296	19	42893709	CNFN	5'UTR	CNFN
cg19865525	0.152255	0.131713	-0.0205421	0.00672296	2	228029856	COL4A3	Body	COL4A3
cg09837971	0.834332	0.849488	0.0151566	0.00674586	1	219692613		IGR
cg27422467	0.844277	0.857889	0.0136114	0.00677547	11	69482104	ORAOV1	3'UTR
cg10696787	0.266241	0.253143	-0.0130973	0.00677547	17	65242740	HELZ	TSS1500	HELZ
cg01149683	0.539948	0.57529	0.0353415	0.00678399	3	66705803		IGR
cg18437480	0.415921	0.428676	0.0127543	0.00681146	17	76130305	TMC8	Body	TMC8
cg21730084	0.287102	0.299517	0.0124144	0.00684321	5	150521167	ANXA6	1stExon
cg22072914	0.830406	0.843683	0.0132771	0.00686113	13	23929207	SACS	Body	SACS
cg24092170	0.700391	0.711861	0.0114695	0.00686804	18	67625423	CD226	TSS1500
cg02133819	0.737956	0.753472	0.0155159	0.00693889	2	106777939	UXS1	Body	UXS1
cg20639211	0.917168	0.905525	-0.0116434	0.00694339	6	78296494		IGR
cg18333337	0.900826	0.922827	0.0220017	0.00694999	5	87018149		IGR
cg27416513	0.891446	0.901793	0.0103463	0.00695648	8	41587446	ANK1	Body	ANK1
cg09718739	0.815375	0.829392	0.0140177	0.00706569	11	85644485		IGR
cg27477494	0.0670414	0.0877712	0.0207299	0.0070933	18	72152314		IGR
cg08110413	0.630462	0.64414	0.0136779	0.00713191	16	983225	LMF1	Body
cg09202227	0.206481	0.219528	0.0130463	0.00713191	16	68482715	SMPD3	TSS1500	SMPD3
cg15617639	0.872094	0.882906	0.0108114	0.00717535	10	82050762	MAT1A	TSS1500
cg22232952	0.389458	0.358161	-0.0312975	0.00718249	19	10206625	ANGPTL6	Body
cg21242918	0.149731	0.135026	-0.0147057	0.00718249	10	118897194	VAX1	Body
cg07208667	0.623456	0.602335	-0.0211205	0.00734552	8	41425365		IGR
cg13221404	0.854692	0.831093	-0.0235982	0.00757735	19	50249893	TSKS	Body	TSKS
cg03954045	0.825434	0.838387	0.0129531	0.00757735	12	43247617		IGR
cg14060740	0.605534	0.632171	0.0266368	0.00762955	2	19577703		IGR
cg05826255	0.173348	0.149735	-0.0236127	0.00762955	18	55019307	ST8SIA3	TSS1500	ST8SIA3
cg04015122	0.854589	0.875982	0.0213936	0.00762955	6	70040888	ADGRB3	Body	ADGRB3
cg16077872	0.396088	0.415424	0.0193358	0.00762955	7	151137966	CRYGN	TSS1500	CRYGN
cg01712647	0.806401	0.818609	0.0122078	0.00762955	2	159746267		IGR
cg14030300	0.168711	0.151823	-0.0168883	0.0077392	5	140345680	PCDHAC2	TSS200	PCDHAC2
cg01438757	0.75277	0.788665	0.0358956	0.00777746	13	25718667		IGR
cg24526441	0.727804	0.743572	0.0157677	0.00777746	2	231528350		IGR
cg04764797	0.938535	0.926361	-0.0121736	0.00780178	15	77335830		IGR
cg17761748	0.825811	0.83902	0.0132084	0.00781194	12	13114677		IGR
cg08272801	0.927399	0.938896	0.0114968	0.00782314	9	13120378	MPDZ	Body	MPDZ
cg24254317	0.859502	0.879817	0.020315	0.00782949	7	157834846	PTPRN2	Body	PTPRN2
cg10712837	0.802877	0.81381	0.0109335	0.00787414	12	49942160	KCNH3	Body
cg11491961	0.861988	0.839482	-0.0225062	0.00791296	7	117068258	ASZ1	TSS1500	ASZ1
cg23973972	0.539847	0.573537	0.0336899	0.00796951	18	72152075		IGR
cg26476254	0.196978	0.218541	0.0215628	0.00796951	20	43313483		IGR
cg03266048	0.914975	0.899639	-0.0153358	0.00796951	16	46651918	SHCBP1	Body	SHCBP1
cg07670736	0.650458	0.60359	-0.0468681	0.00797469	1	95537846	ALG14	Body	ALG14
cg10839475	0.708018	0.726147	0.0181295	0.00797469	12	113959012		IGR
cg01719007	0.745348	0.757559	0.0122109	0.00798061	1	3517255	MEGF6	Body
cg25085951	0.86164	0.874159	0.0125191	0.00803112	1	28692779		IGR
cg18784451	0.759343	0.782852	0.023509	0.00810218	1	114201741	MAGI3	Body	MAGI3
cg18597252	0.540797	0.569766	0.028969	0.00814403	11	70015098	ANO1	Body	ANO1
cg09347160	0.725173	0.751647	0.0264736	0.00814407	4	83513063		IGR
cg24954689	0.646142	0.661703	0.015561	0.00817551	11	85310591	DLG2	5'UTR
cg11823999	0.876297	0.888652	0.0123547	0.00817551	7	8729116	NXPH1	Body
cg12098658	0.740541	0.752202	0.0116606	0.00817551	12	118576603	PEBP1	Body
cg15480475	0.872306	0.861332	-0.0109742	0.00817551	11	8060060	TUB	TSS200	TUB
cg27602795	0.541667	0.517608	-0.0240589	0.00820278	6	34113934	GRM4	TSS200	GRM4
cg13615516	0.487562	0.507205	0.0196433	0.00820278	5	77269221		IGR
cg24794228	0.328512	0.294741	-0.0337706	0.00820996	19	52391166	ZNF577	Body	ZNF577
cg25591469	0.544681	0.516572	-0.0281089	0.00823838	2	238322789	COL6A3	5'UTR	COL6A3
cg23538418	0.250776	0.280994	0.030218	0.00826842	8	39957279		IGR
cg13246592	0.589279	0.55886	-0.0304189	0.00827271	17	3600461	P2RX5	TSS1500
cg26520874	0.850596	0.870805	0.0202087	0.00827271	3	118754729	IGSF11	TSS1500	IGSF11
cg07669496	0.814479	0.830094	0.0156155	0.00827271	11	112496666		IGR
cg14473597	0.791232	0.806104	0.0148718	0.00827271	10	135195243	PAOX	Body	PAOX
cg13976189	0.848116	0.858599	0.0104835	0.00827968	20	39521812		IGR
cg08304059	0.871573	0.856967	-0.014605	0.00839199	1	26145437	FAM54B	TSS1500
cg11303900	0.114958	0.129559	0.0146014	0.00842797	8	142255289	SLC45A4	Body
cg13887532	0.88089	0.893326	0.0124362	0.00842797	8	143614464	BAI1	Body
cg26945376	0.59681	0.609083	0.0122729	0.00842797	12	122897502	CLIP1	5'UTR
cg11182499	0.740913	0.751105	0.0101912	0.00850426	9	132754630	FNBP1	Body
cg20655792	0.279167	0.302275	0.0231082	0.00853029	19	14516815	CD97	Body	ADGRE5
cg22401657	0.742656	0.755291	0.0126351	0.00854375	5	156536396	HAVCR2	TSS200
cg20193363	0.422204	0.382856	-0.0393477	0.00854746	2	947589	SNTG2	Body	SNTG2
cg06532879	0.925004	0.900841	-0.0241626	0.00862584	2	230758039	TRIP12	5'UTR	TRIP12
cg23999505	0.784411	0.800134	0.0157232	0.00868439	7	101109484	COL26A1	Body	COL26A1
cg23229732	0.831883	0.845175	0.0132918	0.00869556	18	46398778		IGR
cg15052791	0.910476	0.921219	0.0107428	0.00869556	1	203136700		IGR
cg10783469	0.239541	0.215497	-0.0240442	0.00869776	19	52391234	ZNF577	TSS200	ZNF577
cg10204935	0.517223	0.537616	0.0203928	0.00869956	18	5631607		IGR
cg08847476	0.664681	0.680443	0.0157621	0.00875436	3	14467397	SLC6A6	5'UTR
cg27228433	0.680024	0.644876	-0.0351477	0.00875708	16	71475716		IGR
cg21080629	0.729561	0.754287	0.0247255	0.00875708	8	66790715		IGR
cg20720342	0.679639	0.649589	-0.0300501	0.00876373	11	64770923		IGR
cg00516271	0.890024	0.876451	-0.0135731	0.00885428	15	31615092		IGR
cg11748728	0.817735	0.775854	-0.0418811	0.00885692	12	10132541	CLEC12A	Body
cg13136721	0.899095	0.910069	0.0109734	0.00894713	17	78937183	RPTOR	Body	RPTOR
cg16696202	0.148066	0.162201	0.0141357	0.00895703	3	93945049		IGR
cg20487548	0.912213	0.901243	-0.0109697	0.00896108	20	37854852	LOC339568	TSS1500
cg20347377	0.636645	0.657037	0.0203917	0.0089779	4	154173498	TRIM2	5'UTR
cg04072563	0.640209	0.658305	0.0180961	0.0089779	6	132452919		IGR
cg00923306	0.738214	0.752128	0.0139144	0.0089779	18	3230737		IGR
cg07943106	0.664969	0.628969	-0.0360003	0.00899339	5	71363145		IGR
cg16451324	0.574961	0.591822	0.0168603	0.00900607	2	183291758	PDE1A	Body	PDE1A
cg06179800	0.816669	0.84277	0.0261011	0.0090362	13	24854830	SPATA13	Body	SPATA13
cg26326160	0.401236	0.430987	0.029751	0.00904392	20	41921081		IGR
cg21143571	0.707002	0.718017	0.0110148	0.00907189	5	156535811	HAVCR2	Body
cg04406863	0.44227	0.45376	0.01149	0.00908752	20	62177351	SRMS	Body	SRMS
cg06694239	0.693311	0.709879	0.0165675	0.00908845	7	128807764	TSPAN33	3'UTR
cg13993877	0.881182	0.915931	0.034749	0.0091178	1	3330724	PRDM16	Body	PRDM16
cg03378922	0.671247	0.696551	0.0253042	0.00919643	10	85768283		IGR
cg23667554	0.725746	0.741892	0.0161462	0.00921818	18	10520021		IGR
cg08526796	0.352436	0.374997	0.0225613	0.00922627	9	36901505	PAX5	Body	PAX5
cg14498747	0.679024	0.693195	0.0141712	0.0092379	3	46147092		IGR
cg27315056	0.842241	0.853481	0.0112405	0.0092379	13	109801669	MYO16	Body
cg22071172	0.854124	0.866524	0.0124001	0.00925155	8	66934606	DNAJC5B	5'UTR	DNAJC5B
cg22783731	0.884696	0.896533	0.0118367	0.00925155	13	99194582	STK24	Body
cg20660989	0.677521	0.654592	-0.0229282	0.00930096	6	35150136		IGR
cg20811788	0.760109	0.772284	0.012175	0.00930096	22	50721368	PLXNB2	Body	PLXNB2
cg11038423	0.324703	0.343389	0.0186859	0.00931825	20	58196543	PHACTR3	Body
cg12865948	0.794048	0.81261	0.0185618	0.00934918	1	3822865	LINC01134	Body	LINC01134
cg07893801	0.539063	0.561519	0.0224565	0.00937782	20	39767358	PLCG1	Body
cg09401501	0.881678	0.894427	0.0127487	0.00942679	19	47481184	ARHGAP35	Body	ARHGAP35
cg07018648	0.812876	0.830562	0.0176859	0.00955025	10	131671373	EBF3	Body
cg16935597	0.559934	0.5714	0.0114652	0.00962902	17	76129099	TMC8	Body	TMC8
cg22941494	0.816904	0.847209	0.0303048	0.00963057	3	93694446		IGR
cg12545480	0.551215	0.574783	0.0235675	0.00965401	1	210099448		IGR
cg09717929	0.848062	0.859593	0.011531	0.00965401	9	16033195		IGR
cg08258230	0.761143	0.777422	0.0162798	0.0096725	1	94534670	ABCA4	Body
cg22092014	0.749471	0.802787	0.0533151	0.00969664	6	95220699		IGR
cg13384049	0.317449	0.330381	0.0129321	0.00969664	2	96873221	STARD7-AS1	TSS1500
cg05288497	0.824493	0.836217	0.0117238	0.00969664	11	43941935	ALKBH3-AS1	ExonBnd
cg27419075	0.903634	0.892084	-0.0115499	0.00969664	11	72295168	PDE2A	Body	PDE2A
cg02594090	0.897479	0.908376	0.0108969	0.00969822	3	182629737	ATP11B	Body
cg20914958	0.501135	0.520382	0.0192473	0.00974735	10	99603398	LINC00866	Body	GOLGA7B-DT
cg16260349	0.507519	0.526261	0.0187414	0.00978426	10	82221597	TSPAN14	5'UTR	TSPAN14
cg00811275	0.879756	0.896746	0.01699	0.00980015	1	153146364	LOC101928009	TSS1500
cg03278516	0.607677	0.618326	0.0106486	0.00980015	11	48037855	PTPRJ	Body
cg17775624	0.930093	0.91158	-0.0185126	0.00980778	19	43910475	TEX101	5'UTR
cg01063146	0.601211	0.617552	0.0163405	0.00990399	20	49134119	PTPN1	5'UTR
cg27449150	0.183563	0.195367	0.0118043	0.00990399	1	118197326		IGR
cg26554579	0.809925	0.833435	0.0235107	0.00998819	20	52108992	TSHZ2	3'UTR	TSHZ2
cg07223990	0.222639	0.200558	-0.0220805	0.00998819	13	108518179	FAM155A	1stExon
cg23660197	0.667406	0.679321	0.0119144	0.00999864	6	31477952	MICB	3'UTR
cg17646117	0.886015	0.918382	0.0323669	0.0100883	13	99431210		IGR
cg21341822	0.829387	0.851707	0.0223197	0.0100883	13	37250195	C13orf36	5'UTR	SERTM1
cg26788501	0.604021	0.584188	-0.0198329	0.0100883	8	142535181		IGR
cg11980493	0.582485	0.594742	0.0122575	0.0100883	1	27066030	ARID1A	Body
cg03987648	0.634704	0.656878	0.0221739	0.0100935	4	140958771	MAML3	Body	MAML3
cg22372129	0.861177	0.883007	0.0218299	0.0100935	11	71103128		IGR
cg10869879	0.274767	0.256482	-0.0182844	0.0100935	12	56474569	ERBB3	Body
cg19917083	0.127522	0.145398	0.0178763	0.0100935	2	112814452	TMEM87B	Body
cg18207741	0.180502	0.164422	-0.0160795	0.0100935	15	60294120		IGR
cg15855170	0.260393	0.245868	-0.014525	0.0100935	11	116574279		IGR
cg04874103	0.0596678	0.0721978	0.0125299	0.0100935	6	33872383		IGR
cg13403341	0.76995	0.734754	-0.0351954	0.010129	3	118347408		IGR
cg05214124	0.213969	0.245556	0.0315869	0.0101583	17	75412454	2009-09-01	Body
cg26984913	0.603717	0.6202	0.0164828	0.0101583	17	75045560		IGR
cg14178077	0.80868	0.823034	0.0143537	0.0101583	9	78777801	PCSK5	Body
cg03493774	0.451573	0.47407	0.0224962	0.0102087	14	92879474	SLC24A4	Body	SLC24A4
cg27021512	0.244719	0.262095	0.0173761	0.0102156	13	47371635	ESD	TSS1500
cg22053666	0.660373	0.672653	0.0122795	0.0102261	14	91486562	RPS6KA5	Body	RPS6KA5
cg00981692	0.888733	0.864995	-0.0237382	0.0102591	5	174245975		IGR
cg19406103	0.836305	0.856715	0.0204104	0.0102591	12	123322531	HIP1R	Body	HIP1R
cg21224509	0.466674	0.488386	0.0217123	0.0102705	3	185438794	IGF2BP2-AS1	Body	IGF2BP2-AS1
cg27413462	0.216464	0.204274	-0.0121906	0.0102705	11	14993866	CALCA	TSS200
cg10685128	0.868758	0.879607	0.0108485	0.0102752	4	141648570	TBC1D9	Body
cg23068184	0.820384	0.836523	0.0161384	0.0102843	18	45606397	ZBTB7C	5'UTR	ZBTB7C
cg11566969	0.904212	0.916813	0.0126004	0.0102843	12	105360886		IGR
cg17485530	0.617634	0.629521	0.0118869	0.0102843	20	36974799	LBP	TSS200
cg21172322	0.198321	0.183394	-0.0149268	0.0103342	12	25055108	BCAT1	Body
cg04247237	0.894883	0.869732	-0.0251507	0.0103719	18	48085453	MAPK4	TSS1500	MAPK4
cg13631605	0.627785	0.643781	0.0159956	0.0103719	6	160405572	IGF2R	Body
cg27509823	0.6322	0.682243	0.050042	0.0104057	1	173930183	RC3H1	Body	RC3H1
cg00943571	0.653545	0.622606	-0.0309393	0.0104057	16	88337954		IGR
cg19233268	0.87614	0.888213	0.0120721	0.0104203	12	52715661	KRT83	TSS1500
cg19652416	0.705516	0.723779	0.0182629	0.0104317	10	134697862		IGR
cg09177337	0.906796	0.89254	-0.0142559	0.0104317	2	62441538	B3GNT2	5'UTR
cg04012008	0.87473	0.886913	0.0121829	0.0104317	6	166879297	RPS6KA2-IT1	TSS1500	RPS6KA2-IT1
cg10894388	0.545058	0.559618	0.0145599	0.0104469	4	2242425	POLN	5'UTR
cg23505520	0.332777	0.375765	0.0429877	0.0104509	13	24855017	SPATA13	Body	SPATA13
cg12096516	0.497683	0.466782	-0.0309012	0.0104759	18	22124256		IGR
cg01524894	0.72382	0.774796	0.0509758	0.0105329	5	140212752	PCDHA6	Body	PCDHA6
cg14062002	0.504518	0.482406	-0.0221117	0.0105858	6	139117468		IGR
cg23708864	0.881987	0.896227	0.0142396	0.0106129	12	74678596	LOC100507377	Body
cg18372600	0.927797	0.914474	-0.0133234	0.0106207	10	24835533	KIAA1217	3'UTR	KIAA1217
cg02902946	0.74676	0.761374	0.0146145	0.0106567	20	57617168	SLMO2	Body
cg08653337	0.963476	0.952698	-0.0107774	0.0107246	1	55669992	USP24	Body	USP24
cg15970392	0.199345	0.162285	-0.0370605	0.0107266	9	85834148		IGR
cg12878132	0.676157	0.702204	0.0260466	0.0107266	19	3312894		IGR
cg21124655	0.344243	0.36393	0.0196873	0.0107266	2	158297891	CYTIP	Body
cg19484548	0.551497	0.521732	-0.0297648	0.0107991	14	100953108	WDR25	Body	WDR25
cg16571001	0.848675	0.863113	0.0144376	0.0108008	6	87835197		IGR
cg07180616	0.843797	0.819418	-0.0243795	0.0108508	1	8823146	RERE	5'UTR	RERE
cg09007470	0.463766	0.444973	-0.0187931	0.0109694	19	38746639	PPP1R14A	Body	PPP1R14A
cg03052469	0.803108	0.8238	0.0206919	0.0109767	17	2650488		IGR
cg26920605	0.410425	0.429488	0.0190627	0.0109767	21	45772566	TRPM2	TSS1500	TRPM2
cg16989719	0.654022	0.709796	0.0557733	0.011022	2	238392110		IGR
cg02102332	0.902862	0.91735	0.0144883	0.0110329	5	130851334	RAPGEF6	Body	RAPGEF6
cg09597756	0.64393	0.699086	0.0551568	0.0110346	14	74162875	DNAL1	3'UTR
cg04876839	0.729703	0.763388	0.0336851	0.0110346	5	33273644		IGR
cg21191470	0.164663	0.190779	0.0261156	0.0110346	19	3876740	MIR1268A	Body	MIR1268A
cg15288809	0.748531	0.768293	0.0197624	0.0110346	1	38639163		IGR
cg01791634	0.418308	0.435783	0.0174745	0.0110346	17	76130139	TMC8	Body	TMC8
cg25739875	0.263709	0.247059	-0.0166493	0.0110346	6	10419684	TFAP2A	5'UTR
cg10903525	0.813763	0.828582	0.0148194	0.0110346	5	156967339	ADAM19	Body
cg22192614	0.910106	0.897072	-0.0130337	0.0110346	15	69486004	MIR548H4	Body	MIR548H4
cg03833948	0.768731	0.778797	0.0100666	0.0110584	12	21678044	C12orf39	TSS1500
cg26760502	0.742247	0.780882	0.0386354	0.0110645	14	105493800		IGR
cg19738962	0.903897	0.916062	0.0121645	0.0110728	9	132022957		IGR
cg27067412	0.540802	0.559546	0.018744	0.0110948	12	124978571	NCOR2	Body
cg02234032	0.197968	0.221468	0.0235007	0.0111408	6	6495028	LY86-AS1	Body	LY86-AS1
cg22378919	0.105723	0.0923938	-0.0133295	0.0111651	1	119522188	TBX15	5'UTR	TBX15
cg00494911	0.234859	0.185074	-0.0497851	0.011167	8	50821935	SNTG1	TSS1500	SNTG1
cg09679687	0.473933	0.505415	0.0314827	0.011167	12	130770833		IGR
cg08400728	0.727074	0.757666	0.0305922	0.011167	1	68608057	GNG12-AS1	Body	GNG12-AS1
cg18060909	0.438984	0.464606	0.0256219	0.011167	5	150534782	ANXA6	5'UTR
cg08559772	0.873206	0.850912	-0.0222936	0.011167	13	28518317	ATP5EP2	TSS1500	ATP5F1EP2
cg24644830	0.686248	0.706634	0.0203862	0.011167	3	66533732	LRIG1	Body	LRIG1
cg18018969	0.899703	0.911621	0.0119182	0.011167	21	33296843	HUNK	Body	HUNK
cg12293460	0.777352	0.788959	0.0116073	0.011167	17	1509085	SLC43A2	TSS1500
cg23343972	0.710087	0.720556	0.0104682	0.011167	5	55391305		IGR
cg18429921	0.782381	0.733128	-0.0492528	0.0111684	1	147082864	BCL9	5'UTR	BCL9
cg21928427	0.786539	0.80315	0.0166109	0.0112039	20	19889483	RIN2	Body	RIN2
cg14851700	0.293873	0.267547	-0.0263262	0.0112298	1	182362230	GLUL	TSS1500
cg04476915	0.847097	0.860784	0.0136865	0.0113198	11	93321358		IGR
cg08279248	0.884707	0.859239	-0.0254689	0.011337	13	21926936	MIPEPP3	Body	MIPEPP3
cg07122529	0.734225	0.751041	0.0168157	0.0113613	17	77914580	TBC1D16	3'UTR
cg20983265	0.791687	0.806747	0.0150601	0.0113613	2	21647170		IGR
cg27158867	0.0559006	0.0665393	0.0106387	0.0113747	11	537638	LRRC56	5'UTR
cg05224778	0.680976	0.645355	-0.0356214	0.0113969	19	52894588	ZNF528-AS1	Body	ZNF528-AS1
cg21839244	0.703238	0.68545	-0.0177882	0.0113969	19	19647920	CILP2	TSS1500	CILP2
cg01209168	0.515222	0.52767	0.0124479	0.0113969	3	5179022	ARL8B	Body	ARL8B
cg25426421	0.912057	0.89133	-0.0207275	0.0114088	5	96839583	LINC01340	TSS1500	LINC01340
cg09574009	0.817402	0.839654	0.0222513	0.0114128	13	55211764		IGR
cg21362013	0.293893	0.318336	0.0244426	0.0114453	20	61667927	LINC00029	Body	LINC00029
cg03471559	0.685344	0.718896	0.0335526	0.0114607	4	190708670		IGR
cg25468450	0.795376	0.806975	0.0115994	0.0114607	16	69167903	CHTF8	TSS1500
cg18848446	0.895039	0.905207	0.0101678	0.0114607	14	21030132	RNASE9	TSS1500
cg06506328	0.34325	0.365327	0.0220766	0.0114621	10	69373205	CTNNA3	Body
cg25527732	0.8916	0.905702	0.0141027	0.0114621	11	123037886	ASAM	Body	CLMP
cg10949345	0.557465	0.585291	0.0278257	0.011471	2	30726833	LCLAT1	5'UTR	LCLAT1
cg23145472	0.3107	0.354511	0.0438103	0.0114713	3	66522924	LRIG1	Body	LRIG1
cg04699519	0.891845	0.869087	-0.0227573	0.0115376	6	16306096	ATXN1	3'UTR	ATXN1
cg13804788	0.8548	0.844088	-0.0107125	0.0115842	14	101359965	MEG8	TSS1500	MEG8
cg07086380	0.64188	0.653589	0.0117085	0.0116329	5	118691033	TNFAIP8	Body
cg11362199	0.557494	0.602776	0.0452825	0.0116412	5	1968287		IGR
cg17547199	0.769088	0.748311	-0.0207773	0.0116412	3	181412819	SOX2-OT	Body	SOX2-OT
cg23752599	0.834809	0.846052	0.011243	0.0116554	1	17674246	PADI4	Body	PADI4
cg03440125	0.182874	0.159266	-0.0236084	0.0116618	6	83075080	TPBG	Body	TPBG
cg13816189	0.898691	0.866952	-0.0317385	0.0117033	12	125171860		IGR
cg19397991	0.665505	0.675766	0.0102616	0.011769	2	242048218	PASK	Body
cg05005217	0.682674	0.704428	0.0217544	0.0117813	8	25317638	CDCA2	5'UTR
cg10618635	0.907611	0.890459	-0.017152	0.0117813	11	14323224	RRAS2	Body	RRAS2
cg23053742	0.102201	0.117371	0.0151702	0.0117813	8	71564125	LACTB2	Body	LACTB2
cg20828742	0.782656	0.793943	0.0112865	0.0117813	8	59312015		IGR
cg11895806	0.38166	0.40632	0.0246608	0.0118098	9	127213815		IGR
cg00771309	0.934762	0.91483	-0.0199326	0.0118098	14	57075350	TMEM260	Body	TMEM260
cg01063579	0.833636	0.848417	0.0147809	0.0118098	16	86715152		IGR
cg19249516	0.829841	0.84632	0.0164797	0.0118138	4	156667493		IGR
cg11054192	0.764361	0.776484	0.0121226	0.011891	12	130892525	RIMBP2	Body
cg18716014	0.889543	0.899737	0.0101943	0.0119392	1	47125994	ATPAF1	5'UTR
cg08166072	0.305269	0.385122	0.0798528	0.0119847	2	46213920	PRKCE	Body	PRKCE
cg17362899	0.804445	0.825285	0.0208399	0.0119847	7	151138295	CRYGN	TSS1500	CRYGN
cg12129793	0.777444	0.79261	0.015166	0.0119847	19	8223307		IGR
cg10523000	0.607672	0.620822	0.0131497	0.0119847	1	118198739		IGR
cg17856663	0.915015	0.926265	0.0112499	0.0119847	11	31677209	ELP4	Body	ELP4
cg18827140	0.800681	0.841948	0.0412672	0.0120013	16	48944858		IGR
cg25836827	0.79959	0.788247	-0.0113428	0.0120013	4	57684784	SPINK2	Body	SPINK2
cg26925980	0.613172	0.641472	0.0282999	0.0120257	10	19002068		IGR
cg04232095	0.617375	0.589488	-0.0278866	0.012076	11	7594951	PPFIBP2	Body	PPFIBP2
cg06777472	0.919999	0.931048	0.0110484	0.012076	20	57873033		IGR
cg20944544	0.914914	0.903905	-0.0110091	0.012076	2	113991892	PAX8-AS1	TSS1500	PAX8-AS1
cg08327884	0.804571	0.824453	0.0198824	0.0121115	6	84798113	MRAP2	Body
cg03213833	0.788875	0.818281	0.029406	0.0121126	10	1551288	ADARB2	Body	ADARB2
cg23587025	0.875144	0.842756	-0.0323886	0.012127	3	182082909		IGR
cg21287890	0.160227	0.179258	0.0190311	0.012127	2	42106727	LOC388942	Body
cg14065205	0.790455	0.804553	0.0140975	0.012127	16	57521018	DOK4	TSS1500	DOK4
cg16248798	0.793361	0.763476	-0.0298845	0.0121292	1	247271246		IGR
cg25704749	0.284284	0.294685	0.0104012	0.0121464	2	241526252	CAPN10	1stExon	CAPN10
cg07418126	0.692095	0.707336	0.0152409	0.0121465	19	49838101	CD37	TSS1500
cg00141498	0.478343	0.499674	0.0213316	0.0121669	8	130691356	CCDC26	Body	CCDC26
cg14863186	0.80244	0.829732	0.0272915	0.0122632	5	2103163		IGR
cg07786198	0.19533	0.213358	0.0180281	0.0122632	5	139078511		IGR
cg22583624	0.616011	0.64177	0.0257596	0.0122654	7	130874900	MKLN1	Body	MKLN1
cg24981400	0.375898	0.39978	0.023882	0.0122654	2	100047526	REV1	Body	REV1
cg06735253	0.306514	0.285685	-0.0208289	0.0122654	6	117584527		IGR
cg16957890	0.700861	0.719512	0.0186516	0.0122654	2	122997443		IGR
cg16787868	0.674687	0.691729	0.0170424	0.0122654	8	31534422	NRG1	Body	NRG1
cg09303678	0.915438	0.904159	-0.011279	0.0122654	16	609353	C16orf11	TSS1500	PRR35
cg06670599	0.658076	0.636008	-0.0220686	0.0122858	6	31631801	BAT4	Body
cg02577387	0.51628	0.490374	-0.0259054	0.0122959	2	231855524		IGR
cg05104897	0.816276	0.845546	0.0292694	0.0123103	4	120127485		IGR
cg25641223	0.85615	0.803199	-0.0529519	0.0124241	6	165747945	PDE10A	Body	PDE10A
cg11289340	0.168752	0.15622	-0.0125316	0.0125255	18	53864872		IGR
cg07249103	0.876775	0.889422	0.0126461	0.012533	2	192266225	MYO1B	Body
cg12253357	0.742835	0.765869	0.023034	0.0125358	2	237574509		IGR
cg13461831	0.679887	0.723204	0.0433176	0.0125551	2	1705085	PXDN	Body
cg05365866	0.253337	0.280605	0.0272672	0.0125551	15	86620465		IGR
cg07017153	0.735469	0.748232	0.0127625	0.0125551	17	47100007	IGF2BP1	Body	IGF2BP1
cg08196145	0.830424	0.842598	0.012174	0.0125551	4	3666811		IGR
cg04799890	0.636519	0.662348	0.0258281	0.0125769	11	69559559		IGR
cg16944690	0.802939	0.814921	0.0119819	0.0127106	8	134215590	WISP1	Body	CCN4
cg10507384	0.76905	0.781944	0.012894	0.0127218	6	305971	DUSP22	Body
cg17123508	0.446037	0.422204	-0.0238331	0.0127576	3	71804002	EIF4E3	TSS1500	EIF4E3
cg25996077	0.727632	0.738563	0.0109311	0.0127576	2	228331319		IGR
cg16255816	0.292312	0.273893	-0.0184194	0.0127761	17	39889811	HAP1	Body
cg07913124	0.889564	0.907213	0.0176483	0.0127761	12	14217094		IGR
cg23666844	0.579305	0.608199	0.0288946	0.0128134	7	151137882	CRYGN	TSS1500	CRYGN
cg14963216	0.599006	0.61331	0.0143045	0.0128201	22	40321666	GRAP2	TSS1500
cg16937458	0.620172	0.586036	-0.0341361	0.0128734	2	127784367		IGR
cg12163845	0.207738	0.197433	-0.0103051	0.0128734	19	19373739	HAPLN4	TSS200
cg04597308	0.74827	0.772316	0.0240462	0.0128753	16	7714650	RBFOX1	Body
cg21382878	0.857903	0.869298	0.0113953	0.0128753	1	245847603	KIF26B	Body	KIF26B
cg16442529	0.886826	0.873574	-0.0132525	0.0128871	8	49498585	LOC101929268	Body
cg05254554	0.846894	0.857137	0.0102437	0.0128871	17	45006927	GOSR2	Body	GOSR2
cg20399086	0.780904	0.732788	-0.0481165	0.0128944	2	154019910		IGR
cg06178073	0.44235	0.484678	0.0423282	0.0128944	6	27343415	ZNF204P	TSS1500	ZNF204P
cg04400533	0.506905	0.548079	0.0411742	0.0128944	3	185788716	ETV5	Body	ETV5
cg07781847	0.763963	0.795017	0.0310539	0.0128944	10	52589119	A1CF	Body	A1CF
cg13331097	0.600053	0.61954	0.0194868	0.0128944	2	72262831		IGR
cg18081017	0.777341	0.796656	0.0193149	0.0128944	17	32957046	TMEM132E	Body
cg01960096	0.801483	0.817252	0.0157685	0.0128944	1	157012966	ARHGEF11	Body
cg10001534	0.898433	0.887964	-0.0104683	0.0128944	19	1886679	FAM108A1	TSS1500	ABHD17A
cg13292470	0.0979809	0.116261	0.0182802	0.0129146	13	112718952		IGR
cg12995550	0.921792	0.907048	-0.014744	0.0129146	5	21734697		IGR
cg12610917	0.861754	0.838803	-0.0229511	0.0129164	19	46387992	IRF2BP1	1stExon
cg25753509	0.768689	0.788008	0.0193188	0.0129353	13	21608298	LATS2	Body
cg17447144	0.682634	0.695226	0.0125922	0.0129695	17	36863128	MLLT6	Body
cg26277641	0.869622	0.883851	0.0142291	0.0129897	2	178058234		IGR
cg16920303	0.533362	0.564749	0.0313866	0.0129918	4	74548513		IGR
cg01646068	0.844532	0.862606	0.0180745	0.0129918	15	41208907		IGR
cg27320439	0.80677	0.818713	0.0119435	0.0129962	17	60745135	MRC2	Body
cg12157614	0.400851	0.372936	-0.0279152	0.0130132	2	236890427	AGAP1	Body	AGAP1
cg15069471	0.776603	0.788139	0.0115357	0.0130663	11	3880668	STIM1	Body
cg17142470	0.250566	0.27617	0.0256036	0.0130987	8	22409684	SORBS3	5'UTR
cg16562730	0.0864637	0.0722146	-0.014249	0.0130987	16	71560187	CHST4	1stExon	CHST4
cg04377061	0.87144	0.881704	0.0102644	0.0131028	17	80314567		IGR
cg05311352	0.721889	0.736374	0.0144844	0.0131592	13	24825184	SPATA13	Body	SPATA13
cg12999183	0.803196	0.813643	0.0104473	0.0131592	2	45189702		IGR
cg27386128	0.736205	0.746963	0.0107585	0.0131607	17	19533541		IGR
cg19223812	0.827167	0.839698	0.0125309	0.01318	9	114606306		IGR
cg21664833	0.945974	0.934311	-0.0116638	0.0132009	16	56545700	BBS2	Body	BBS2
cg26945780	0.68761	0.697846	0.010236	0.0132974	6	35873998	SRPK1	Body
cg14209781	0.783127	0.752728	-0.0303988	0.0133143	4	147932916		IGR
cg18329797	0.796656	0.821442	0.024786	0.0133143	4	173585926	GALNTL6	Body	GALNTL6
cg08786276	0.734676	0.758491	0.0238151	0.0133143	4	47147974	GABRB1	Body
cg24397241	0.751239	0.773532	0.0222929	0.0133143	3	11227410	HRH1	5'UTR	HRH1
cg07840532	0.591126	0.611894	0.0207675	0.0133143	5	16618061	FAM134B	TSS1500
cg02500883	0.413951	0.432136	0.0181845	0.0133143	9	104356619	GRIN3A	Body
cg06370372	0.563962	0.581557	0.0175953	0.0133143	2	178031321		IGR
cg07452769	0.813474	0.830563	0.017089	0.0133143	18	45123113		IGR
cg10388442	0.0615885	0.0483121	-0.0132764	0.0133143	6	5260950	LYRM4	1stExon	LYRM4
cg14932133	0.872423	0.884556	0.0121327	0.0133143	2	121739247	GLI2	Body
cg07353032	0.842181	0.852613	0.0104323	0.0133218	3	65736762	MAGI1	Body	MAGI1
cg06291867	0.154021	0.142615	-0.0114056	0.0133329	10	92617162	HTR7	1stExon
cg20267241	0.656497	0.670035	0.013538	0.0133455	11	74495445	RNF169	Body
cg22900415	0.13273	0.119967	-0.0127621	0.0133455	13	20736075	GJA3	TSS1500
cg04092800	0.145251	0.16248	0.0172289	0.0134278	5	40681444	PTGER4	Body
cg13502028	0.90236	0.921113	0.0187531	0.0134427	19	32772249		IGR
cg12239530	0.57022	0.61632	0.0460996	0.0135498	22	32024963	PISD	5'UTR	PISD
cg06482498	0.587279	0.615505	0.0282262	0.0135498	6	31802029	C6orf48	TSS1500
cg24319133	0.905828	0.879222	-0.0266056	0.0135498	4	26308757		IGR
cg18572653	0.240448	0.224055	-0.0163928	0.0135498	10	72200922	NODAL	Body
cg04038163	0.753464	0.766281	0.0128167	0.0135498	4	76925155	CXCL9	Body
cg04008201	0.724774	0.735909	0.0111347	0.0135498	1	207070638	IL24	TSS200
cg22342922	0.892867	0.87845	-0.0144169	0.0135846	8	118158694	SLC30A8	Body	SLC30A8
cg07816873	0.231089	0.2426	0.0115108	0.0135846	12	1100472	ERC1	1stExon	ERC1
cg11457737	0.367483	0.380131	0.0126478	0.0135957	3	170973453	TNIK	Body
cg27032569	0.449339	0.473717	0.0243785	0.0136051	3	10206252	IRAK2	TSS1500	IRAK2
cg11107120	0.723496	0.754204	0.0307086	0.0136541	12	122350289	PSMD9	Body
cg02676380	0.428192	0.400288	-0.0279043	0.0136541	4	122685587	PP12613	TSS200
cg08428985	0.768752	0.795967	0.027215	0.0136541	6	169566620		IGR
cg14228987	0.329479	0.305692	-0.0237864	0.0136541	16	75569749	CHST5	TSS1500	CHST5
cg04675555	0.863763	0.880981	0.017218	0.0136541	2	53700719		IGR
cg16387834	0.567854	0.582237	0.0143824	0.0136541	15	38334926		IGR
cg03685843	0.732063	0.690108	-0.0419558	0.0136731	12	130116816	TMEM132D	Body	TMEM132D
cg12747742	0.915382	0.925886	0.010504	0.0136731	17	9705729	GSG1L2	Body
cg05146480	0.739611	0.749909	0.0102978	0.0136956	1	172630463	FASLG	Body
cg20907638	0.838487	0.818525	-0.0199622	0.0137256	12	123847664		IGR
cg03974193	0.774607	0.791346	0.0167394	0.0137256	2	102316442	MAP4K4	Body
cg25876683	0.835788	0.845865	0.0100769	0.0137256	3	66523962	LRIG1	Body	LRIG1
cg08380316	0.592943	0.628288	0.0353453	0.0137292	7	158383324	MIR5707	TSS1500	MIR5707
cg02212855	0.100336	0.111179	0.010843	0.0137292	10	135160193	PRAP1	TSS1500	PRAP1
cg18321533	0.829723	0.841971	0.012248	0.013732	14	21162163	ANG	Body
cg03926598	0.936792	0.950069	0.0132779	0.0137487	6	26617378		IGR
cg09754479	0.92789	0.915235	-0.012655	0.0137699	11	108031304	NPAT	Body	NPAT
cg21340588	0.487929	0.501571	0.013642	0.0138798	14	69246938		IGR
cg20181251	0.285281	0.257534	-0.0277475	0.0139236	11	46299000	CREB3L1	TSS200	CREB3L1
cg02722613	0.0540015	0.10141	0.0474084	0.0139359	4	25162898	SEPSECS	TSS1500
cg23448001	0.865115	0.841396	-0.0237192	0.0139359	4	17551516		IGR
cg04970064	0.245402	0.261486	0.0160843	0.0139733	17	266066		IGR
cg16751357	0.417956	0.388795	-0.0291614	0.014009	6	35150268		IGR
cg05917963	0.220877	0.194068	-0.0268089	0.014009	10	101988539	CHUK	Body	CHUK
cg20324959	0.588134	0.644713	0.0565786	0.0140098	2	235862401	SH3BP4	5'UTR	SH3BP4
cg02372145	0.11957	0.102371	-0.0171983	0.0140159	8	23605543		IGR
cg13053150	0.783884	0.794906	0.0110212	0.0140438	6	122929007	PKIB	5'UTR
cg11147215	0.531539	0.514194	-0.0173446	0.0140557	8	105379726		IGR
cg20029923	0.776555	0.800199	0.0236444	0.0140845	1	91868079	HFM1	5'UTR
cg13834633	0.803161	0.819316	0.0161547	0.0140845	12	115515096		IGR
cg03335938	0.601166	0.629757	0.0285919	0.0140974	22	17955976	CECR2	TSS1500	CECR2
cg20206644	0.741016	0.766205	0.0251893	0.0140974	20	49693799		IGR
cg18281509	0.851464	0.862689	0.0112244	0.0140974	7	86737944		IGR
cg18439609	0.915236	0.905056	-0.0101792	0.0140974	5	5324100		IGR
cg11352292	0.88757	0.899637	0.0120664	0.0141013	2	39732246	LOC728730	Body
cg11601663	0.835163	0.846048	0.0108846	0.0141013	10	15666820	ITGA8	Body
cg09299133	0.529358	0.551992	0.0226342	0.0141311	2	11606881	E2F6	TSS1500
cg01726265	0.143887	0.0988963	-0.0449908	0.0141794	17	4804357	CHRNE	Body	CHRNE
cg13974330	0.840058	0.852405	0.012347	0.0141794	15	24919957	C15orf2	TSS1500
cg09599986	0.721725	0.685368	-0.0363564	0.0142014	20	60352417	CDH4	Body	CDH4
cg11644059	0.79611	0.784813	-0.0112972	0.0142014	17	21221497		IGR
cg08906307	0.236251	0.253682	0.0174313	0.0142574	1	221065434		IGR
cg07272997	0.748433	0.723872	-0.0245609	0.0142648	2	46883892		IGR
cg20339956	0.854678	0.836381	-0.0182971	0.0142648	4	165960043	TRIM60	5'UTR	TRIM60
cg17633906	0.787696	0.802949	0.0152525	0.0142648	17	79057492	BAIAP2	Body
cg16552160	0.451188	0.464786	0.0135983	0.0142648	17	78961843		IGR
cg15471496	0.926951	0.944028	0.0170767	0.0144676	12	129324721		IGR
cg08455486	0.404061	0.417774	0.0137125	0.0144925	1	20514522	UBXN10	5'UTR
cg23745444	0.540972	0.575785	0.0348123	0.0145169	12	130624293		IGR
cg04232935	0.895364	0.910191	0.0148274	0.0145714	5	52860031	NDUFS4	Body
cg12882968	0.671687	0.626655	-0.0450318	0.0145785	17	8157384	PFAS	ExonBnd	PFAS
cg00518495	0.74831	0.763104	0.0147939	0.0145883	2	20625217		IGR
cg25994622	0.846763	0.809018	-0.0377453	0.0145951	19	15582775	PGLYRP2	Body
cg09434029	0.54442	0.595977	0.0515571	0.0146311	6	104773768		IGR
cg15198344	0.817746	0.795756	-0.0219898	0.0146311	19	48304772	TPRX1	3'UTR	TPRX1
cg23685965	0.128369	0.14955	0.0211816	0.0146311	18	71958448	CYB5A	Body	CYB5A
cg26517252	0.639976	0.652808	0.0128315	0.0146593	1	116560364	SLC22A15	Body
cg14055168	0.363774	0.376052	0.0122777	0.0146593	17	76129331	TMC6	TSS1500	TMC6
cg06444025	0.269407	0.225006	-0.0444007	0.014667	17	4804104	CHRNE	Body	CHRNE
cg17489635	0.241136	0.260956	0.0198206	0.0146745	7	38714215		IGR
cg12869237	0.840894	0.871413	0.0305185	0.0146958	9	32588910		IGR
cg06616512	0.155638	0.145234	-0.0104039	0.0146958	14	96692187	BDKRB2	5'UTR	BDKRB2
cg20982735	0.415214	0.388821	-0.0263923	0.0147006	8	87082023	PSKH2	TSS200	PSKH2
cg25360547	0.324855	0.343082	0.0182273	0.0147041	2	158296011	CYTIP	Body
cg10840690	0.817936	0.828009	0.0100729	0.0147321	15	78505985	ACSBG1	Body
cg25909730	0.887128	0.91832	0.0311913	0.0147943	6	88930271		IGR
cg08134671	0.503942	0.539011	0.0350687	0.0147973	19	2542837	GNG7	5'UTR	GNG7
cg09880331	0.713125	0.735606	0.0224811	0.0147973	5	95902142		IGR
cg02062744	0.360522	0.341144	-0.019378	0.0147973	10	46168586	ZFAND4	TSS1500	ZFAND4
cg11255484	0.944152	0.929624	-0.0145287	0.0148035	13	96085743	CLDN10	TSS200
cg00298230	0.516591	0.530583	0.0139927	0.0148256	3	66352837	SLC25A26	Body
cg06994349	0.654812	0.669358	0.0145462	0.014892	9	99443671		IGR
cg07723864	0.431241	0.362007	-0.0692341	0.014893	13	25670042	PABPC3	TSS1500	PABPC3
cg23217765	0.580673	0.608344	0.0276715	0.014893	9	88224992	AGTPBP1	Body	AGTPBP1
cg23314360	0.606477	0.625657	0.0191806	0.014893	1	204146181		IGR
cg09645743	0.937279	0.920829	-0.0164504	0.014893	7	117067136	ASZ1	Body	ASZ1
cg18967361	0.0714232	0.0598163	-0.0116069	0.014893	1	245319978	KIF26B	Body	KIF26B
cg02311733	0.766013	0.77612	0.0101075	0.014893	7	44662765	OGDH	5'UTR
cg04115418	0.206075	0.222426	0.0163502	0.014896	20	62273971	STMN3	Body	STMN3
cg03826976	0.192201	0.176212	-0.0159882	0.0149411	11	7695433	CYB5R2	TSS1500
cg08736070	0.853802	0.868347	0.0145451	0.0149439	21	29093356	LINC00113	TSS1500
cg14538238	0.200479	0.16285	-0.0376289	0.0150276	9	6646386	GLDC	TSS1500	GLDC
cg10068516	0.846959	0.863457	0.0164982	0.0150276	9	109678810	ZNF462	5'UTR
cg05059613	0.139369	0.128335	-0.0110336	0.0150799	2	224821947	MRPL44	TSS200
cg03421353	0.443719	0.416624	-0.0270942	0.0150812	5	141735977		IGR
cg10304969	0.809774	0.788599	-0.021175	0.0150812	1	25795613	TMEM57	Body
cg17587553	0.626898	0.637956	0.0110587	0.0150812	9	138887768		IGR
cg00098345	0.822133	0.836457	0.0143245	0.015092	15	69605418	PAQR5	TSS1500	PAQR5
cg14178337	0.610415	0.623169	0.0127541	0.015092	10	34936083	PARD3	Body
cg02122327	0.397282	0.530077	0.132795	0.0150945	13	50194322		IGR
cg22583825	0.335252	0.355215	0.0199624	0.0150945	1	917571	PERM1	TSS200	PERM1
cg25720060	0.818827	0.806068	-0.0127591	0.0150945	5	176921989	PDLIM7	Body	PDLIM7
cg21919297	0.855684	0.868225	0.0125415	0.0150945	19	42722716	DEDD2	5'UTR	DEDD2
cg14488265	0.822361	0.833139	0.0107783	0.0150945	7	107284118		IGR
cg03242313	0.726059	0.764601	0.0385418	0.0151044	9	4081533	GLIS3	Body	GLIS3
cg21916195	0.108911	0.0980551	-0.010856	0.0151494	2	74048419		IGR
cg19737269	0.733044	0.750393	0.0173486	0.0151769	4	91764255	FAM190A	Body	CCSER1
cg17720013	0.809961	0.835914	0.0259529	0.0151794	19	46544711	IGFL4	TSS1500	IGFL4
cg04374242	0.851095	0.869069	0.0179739	0.0151794	19	41985746	PCAT19	Body	PCAT19
cg00316222	0.157856	0.142059	-0.0157972	0.0151794	6	137817512		IGR
cg05640320	0.880146	0.891601	0.0114546	0.0151794	11	66643399	PC	5'UTR
cg11048673	0.785727	0.797339	0.0116119	0.0152281	10	89792597		IGR
cg21051046	0.125497	0.104724	-0.0207721	0.015237	7	155248393		IGR
cg15147398	0.531203	0.55483	0.0236269	0.0152925	4	99103215		IGR
cg03772909	0.815206	0.7939	-0.0213059	0.0153306	3	138725311	PRR23A	TSS1500
cg13671409	0.525171	0.557025	0.0318542	0.0153667	12	114677042		IGR
cg27441881	0.830681	0.857889	0.0272085	0.0153667	17	46371569	THRA1/BTR	TSS200
cg04948892	0.221133	0.210171	-0.0109622	0.0153667	3	181428462	SOX2OT	Body
cg09311869	0.274864	0.294683	0.0198192	0.0153694	20	23332469	NXT1	5'UTR
cg10042478	0.793514	0.777751	-0.0157628	0.0153846	7	48009556	HUS1	Body
cg04476400	0.665497	0.681739	0.0162419	0.0153872	13	109961294		IGR
cg00277685	0.874899	0.8926	0.0177012	0.0154151	16	88362075		IGR
cg15529614	0.611258	0.624603	0.0133451	0.0154188	17	64198109		IGR
cg01607187	0.921994	0.907151	-0.0148424	0.0154876	1	167060565	GPA33	TSS1500	GPA33
cg07803501	0.853435	0.869656	0.0162204	0.0155008	15	86161980	AKAP13	TSS1500	AKAP13
cg17408653	0.791423	0.805007	0.0135839	0.0155091	3	176354194	LINC01208	TSS1500
cg11639719	0.464217	0.427085	-0.0371322	0.0155175	15	91730607	SV2B	5'UTR	SV2B
cg12450016	0.87303	0.899302	0.0262715	0.0155175	5	98112437	RGMB	Body	RGMB
cg02016830	0.462251	0.477258	0.0150065	0.0155175	3	108737981	MORC1	Body	MORC1
cg22352176	0.654599	0.696328	0.0417291	0.0155283	1	222987845		IGR
cg16552271	0.292561	0.313392	0.0208312	0.0155959	1	15392907	KIAA1026	Body
cg10374523	0.638363	0.608628	-0.0297347	0.0156005	6	118620467	SLC35F1	Body	SLC35F1
cg14848685	0.91042	0.894656	-0.0157641	0.0156411	6	138613022	KIAA1244	Body	ARFGEF3
cg25629442	0.246517	0.257386	0.0108689	0.0156694	17	77070844	ENGASE	TSS200	ENGASE
cg00356208	0.510054	0.526191	0.0161367	0.0157312	16	55167581		IGR
cg23588204	0.449313	0.437172	-0.0121407	0.0157683	1	212003001	LPGAT1	5'UTR
cg02375469	0.835238	0.84594	0.010702	0.0157753	19	7179946	INSR	Body
cg24356544	0.708606	0.656559	-0.0520477	0.01578	10	50970863	OGDHL	TSS1500	OGDHL
cg26429022	0.647746	0.69877	0.0510245	0.01578	7	5186528		IGR
cg24425958	0.697655	0.653548	-0.0441064	0.01578	11	117927520	TMPRSS4-AS1	Body	SMIM35
cg17056361	0.830144	0.846655	0.0165109	0.01578	1	118199729		IGR
cg16815082	0.657501	0.670423	0.012922	0.01578	7	98303900		IGR
cg06308790	0.912589	0.924094	0.0115044	0.01578	2	236460452	AGAP1	Body	AGAP1
cg04099818	0.706497	0.741355	0.0348586	0.0158162	6	37318759		IGR
cg26863821	0.610311	0.62106	0.0107489	0.0158196	16	3161760	ZNF205	TSS1500
cg16136385	0.378997	0.390708	0.0117103	0.015823	11	46848389	CKAP5	5'UTR	CKAP5
cg20493075	0.795057	0.814323	0.019266	0.0158427	17	80556724	FOXK2	Body	FOXK2
cg23407809	0.857029	0.867682	0.010653	0.0158547	17	1637068	WDR81	Body	WDR81
cg14275931	0.317054	0.331824	0.0147705	0.0158688	16	15730730	KIAA0430	Body
cg17474485	0.560213	0.574587	0.0143748	0.0159108	12	20047827		IGR
cg14292691	0.819504	0.830123	0.0106189	0.0159108	11	88148584		IGR
cg20743905	0.586955	0.622447	0.0354922	0.0159439	13	34116177		IGR
cg14116525	0.694711	0.719764	0.0250536	0.0159629	3	127141135		IGR
cg14118991	0.732915	0.766741	0.0338259	0.0159734	17	26740915		IGR
cg08592768	0.275212	0.291323	0.0161118	0.0160573	1	38192069	EPHA10	Body
cg07223180	0.616733	0.587553	-0.0291797	0.0160907	13	20989142	CRYL1	Body	CRYL1
cg04258637	0.469117	0.451612	-0.0175052	0.0160907	8	100907546	COX6C	TSS1500	COX6C
cg23963802	0.35481	0.339274	-0.0155353	0.0160907	10	101874887		IGR
cg05501617	0.612507	0.627706	0.015199	0.0160907	4	185339075	IRF2	Body
cg14182254	0.914158	0.926457	0.0122988	0.0160907	1	29497954	SFRS4	Body
cg03870261	0.896845	0.872033	-0.0248114	0.016113	19	2428514	LMNB2	3'UTR
cg18444673	0.437238	0.453383	0.0161454	0.0161594	19	36389500	NFKBID	5'UTR	NFKBID
cg04467162	0.0756767	0.0605108	-0.015166	0.0162078	3	128764824		IGR
cg21517720	0.743804	0.724791	-0.0190135	0.0162337	12	109896676	KCTD10	Body	KCTD10
cg15164472	0.476311	0.49956	0.0232492	0.0162596	3	195914113		IGR
cg27634020	0.381826	0.360006	-0.02182	0.0162596	2	236890542	AGAP1	Body	AGAP1
cg07357370	0.895381	0.906895	0.011514	0.0162596	1	45243294	RPS8	Body
cg07996016	0.811415	0.791186	-0.0202289	0.0162656	19	17504632		IGR
cg00644317	0.256571	0.238601	-0.01797	0.0162761	7	27237893	HOXA13	Body
cg06392241	0.115256	0.103463	-0.0117929	0.0162761	12	93771346	NUDT4	TSS1500
cg04902958	0.377065	0.396656	0.0195917	0.016279	2	241060986		IGR
cg04574034	0.200771	0.234441	0.0336707	0.0162799	17	46799745	PRAC	1stExon	PRAC1
cg14688272	0.640508	0.621104	-0.0194038	0.0162815	17	80673958	FN3KRP	TSS1500
cg04226884	0.745605	0.721598	-0.024007	0.0162868	19	8489103	2002-03-01	Body
cg05938409	0.8308	0.843301	0.0125008	0.0163266	16	85290060		IGR
cg18846770	0.651376	0.67281	0.0214341	0.0163503	1	236246870		IGR
cg24649332	0.53614	0.50373	-0.0324099	0.016367	20	45280359	SLC13A3	5'UTR	SLC13A3
cg24703660	0.317371	0.292337	-0.0250344	0.0164388	18	21719549	CABYR	5'UTR	CABYR
cg12126857	0.209158	0.187171	-0.021987	0.0164388	1	35384669		IGR
cg01529076	0.399958	0.383946	-0.0160123	0.0164388	14	75746735	FOS	Body
cg21830185	0.493703	0.505314	0.0116111	0.0164388	17	684589	RNMTL1	TSS1500
cg27578275	0.58314	0.61137	0.02823	0.016473	5	169696692	LCP2	Body
cg03771702	0.944466	0.929786	-0.0146796	0.0164836	20	30100969	HM13	TSS1500
cg18223234	0.911312	0.921693	0.0103809	0.0164836	2	242183191	HDLBP	Body	HDLBP
cg06413398	0.222614	0.262838	0.0402237	0.0164846	6	110736865	DDO	TSS200	DDO
cg25285904	0.165696	0.15087	-0.0148259	0.0164846	18	73628634		IGR
cg17474560	0.708571	0.721316	0.0127445	0.016503	2	238364539		IGR
cg11793897	0.735933	0.795511	0.059578	0.0165301	4	155666468	LRAT	Body	LRAT
cg17179314	0.573849	0.560671	-0.0131785	0.0165374	15	78933820	CHRNB4	TSS1500
cg25466256	0.888641	0.898897	0.0102557	0.0165702	10	124063602	BTBD16	Body
cg14282114	0.183538	0.22416	0.0406225	0.0165915	9	76892545	MIR6130	Body	MIR6130
cg11635197	0.696431	0.664081	-0.0323506	0.0165915	11	66193993	NPAS4	3'UTR
cg04678289	0.850089	0.86245	0.0123612	0.0165915	5	132206540		IGR
cg12456510	0.684437	0.694782	0.010345	0.0165939	21	43771355	TFF2	TSS200
cg06926703	0.621937	0.65415	0.0322137	0.0165956	12	120030574	TMEM233	TSS1500
cg13822482	0.811112	0.829106	0.0179938	0.0166162	18	54690921	WDR7	Body
cg20445630	0.66465	0.688062	0.0234119	0.0166969	9	98256776	PTCH1	Body
cg06404526	0.772496	0.782698	0.0102013	0.0166969	8	145831285	KIAA1688	5'UTR
cg02479081	0.613114	0.62364	0.0105263	0.0166972	9	92097516		IGR
cg10228719	0.721396	0.738059	0.016663	0.0167106	9	99146362	SLC35D2	TSS1500
cg06750250	0.879061	0.895666	0.0166053	0.0168684	20	52767511		IGR
cg18026176	0.434835	0.39494	-0.0398948	0.016873	8	123135151		IGR
cg05137895	0.300116	0.32905	0.0289347	0.016873	8	50164320		IGR
cg24000535	0.703691	0.620247	-0.083444	0.0168951	14	91110600	LOC101928909	Body
cg10140164	0.705302	0.633055	-0.0722469	0.0168985	9	75597328		IGR
cg15044663	0.599522	0.624979	0.0254572	0.0169291	12	131851064	LOC338797	Body
cg09137217	0.589086	0.603747	0.0146615	0.0169747	2	221053026		IGR
cg11792522	0.96662	0.956197	-0.0104224	0.0169747	5	61782356	IPO11	Body	IPO11
cg15990184	0.929024	0.915199	-0.0138252	0.0170255	4	129644798		IGR
cg07488327	0.716708	0.739087	0.0223788	0.0170258	10	134853084		IGR
cg22403365	0.750616	0.765859	0.0152429	0.0170258	6	36915498	PI16	TSS1500
cg16045043	0.877167	0.889914	0.0127472	0.0170258	7	43930094	URGCP	Body	URGCP
cg09826943	0.891042	0.906314	0.0152726	0.017061	6	129815405	LAMA2	Body	LAMA2
cg03688324	0.594319	0.567296	-0.0270229	0.0170631	13	22251017	FGF9	Body	FGF9
cg23553442	0.139444	0.128242	-0.0112026	0.0170986	9	74062096		IGR
cg08419476	0.611264	0.631242	0.019978	0.0171522	11	12739670	TEAD1	5'UTR
cg07701004	0.907509	0.918426	0.010917	0.0171818	1	212305633		IGR
cg18315637	0.62977	0.651131	0.0213616	0.0172119	18	11742232	GNAL	Body
cg27429313	0.802667	0.823305	0.0206376	0.0172119	10	131514331	MGMT	Body	MGMT
cg08578996	0.703299	0.718297	0.0149979	0.0172207	5	80598437	ZCCHC9	5'UTR
cg02194398	0.824736	0.836545	0.0118092	0.0172207	4	142556368	IL15	TSS1500
cg22993563	0.132924	0.178719	0.0457948	0.0172249	1	99386064	LPPR5	Body	PLPPR5
cg22549797	0.691689	0.676685	-0.0150046	0.0172249	16	57406395	CX3CL1	5'UTR	CX3CL1
cg16912386	0.334476	0.361696	0.0272201	0.0173438	17	9336502	STX8	Body
cg23040259	0.298776	0.31239	0.0136138	0.0173438	18	21390641	LAMA3	Body
cg16182479	0.441988	0.428873	-0.0131145	0.0173515	17	41832466	SOST	3'UTR	SOST
cg02621924	0.495194	0.524424	0.0292306	0.0173711	10	133468834		IGR
cg17480137	0.373006	0.397317	0.0243109	0.0173711	12	116202189		IGR
cg25413455	0.881685	0.8598	-0.0218855	0.0173711	17	35174314		IGR
cg22284043	0.0878626	0.0733306	-0.014532	0.0173744	13	92051576	GPC5	Body
cg15331088	0.945313	0.930957	-0.014356	0.0174304	8	600555		IGR
cg19426522	0.382527	0.369597	-0.0129299	0.0174304	3	27766009		IGR
cg15791108	0.782861	0.8033	0.0204393	0.0174387	17	2653571		IGR
cg19248723	0.738002	0.751287	0.0132855	0.0174387	16	80139276		IGR
cg16778451	0.705009	0.692927	-0.012082	0.0174387	16	31581268	CSDAP1	TSS1500	YBX3P1
cg27312872	0.909164	0.919824	0.0106599	0.0174387	1	35321550	C1orf212	Body	SMIM12
cg08200154	0.924793	0.935744	0.0109513	0.0174389	2	194448152		IGR
cg26601722	0.0736009	0.0635055	-0.0100953	0.0175462	1	27815697	WASF2	5'UTR	WASF2
cg02084086	0.770566	0.79034	0.0197743	0.0175768	9	32763075		IGR
cg14956327	0.234316	0.271362	0.0370461	0.0175772	6	110737053	DDO	TSS1500	DDO
cg16256322	0.950067	0.938796	-0.0112704	0.0175799	7	65424609		IGR
cg08364283	0.482364	0.494149	0.0117845	0.0176592	12	120686590	PXN	Body
cg13240289	0.67654	0.703378	0.0268374	0.017734	10	1564692	ADARB2	Body	ADARB2
cg10589094	0.792477	0.803587	0.0111101	0.017734	12	6452596	TNFRSF1A	TSS1500
cg26088163	0.457648	0.477902	0.0202542	0.017755	6	90146004	ANKRD6	5'UTR
cg15158890	0.859966	0.874755	0.014789	0.017755	6	21662691		IGR
cg13844804	0.873003	0.883585	0.0105817	0.017755	7	814759	HEATR2	Body
cg18766685	0.733435	0.752463	0.0190285	0.0177813	7	155625769		IGR
cg27197643	0.859754	0.845983	-0.0137716	0.0178045	19	1014363	C19orf6	Body
cg16250772	0.923135	0.933857	0.0107223	0.0178307	5	41194117	C6	Body	C6
cg08292024	0.247024	0.271053	0.024029	0.0178366	3	50231845	GNAT1	Body	GNAT1
cg03006637	0.71125	0.674974	-0.0362757	0.0178991	1	4071271		IGR
cg11274314	0.28098	0.260116	-0.0208632	0.0178991	2	242480504		IGR
cg22563937	0.871729	0.850964	-0.0207653	0.0179379	13	107649044		IGR
cg11637005	0.207754	0.227414	0.01966	0.0179379	10	97515753	ENTPD1	1stExon	ENTPD1
cg01301798	0.716732	0.729258	0.0125257	0.0179379	1	68189397	GNG12	5'UTR
cg24608860	0.0780276	0.0659929	-0.0120347	0.0179379	18	12884771	PTPN2	TSS1500
cg14366619	0.375163	0.347593	-0.0275708	0.017939	7	23245584		IGR
cg19916008	0.809073	0.82358	0.0145068	0.0179425	8	42038195	PLAT	ExonBnd
cg12359298	0.606532	0.639054	0.0325217	0.0179701	20	18735103	DTD1	3'UTR	DTD1
cg26084714	0.310178	0.338205	0.0280274	0.0179991	1	99697134		IGR
cg08633313	0.422471	0.437834	0.0153628	0.0179991	20	42142852	L3MBTL	TSS200	L3MBTL1
cg16759783	0.614025	0.624712	0.0106872	0.0180216	18	77746937	TXNL4A	Body
cg11678871	0.874032	0.887503	0.0134716	0.018127	12	26340149		IGR
cg14100242	0.809216	0.819241	0.0100246	0.018128	20	45830190		IGR
cg12439583	0.76802	0.779456	0.0114366	0.0181447	2	216532411	LINC00607	Body
cg27650859	0.652024	0.662913	0.0108882	0.0181677	20	44598468	ZNF335	Body
cg12398921	0.863341	0.873896	0.0105551	0.0181677	4	156710094	GUCY1B3	Body
cg19753650	0.705175	0.724475	0.0193005	0.0182163	8	38584462	TACC1	TSS1500
cg03576540	0.40747	0.420371	0.0129009	0.0182677	16	50430125		IGR
cg18113803	0.789986	0.800652	0.0106659	0.0182836	1	220977858	MOSC1	Body
cg00674943	0.626624	0.642441	0.015817	0.0182938	2	36960330	VIT	Body
cg08421676	0.842289	0.81793	-0.0243587	0.0182942	14	35519132	FAM177A1	Body
cg23261171	0.731186	0.742897	0.011711	0.0182942	13	42848367	AKAP11	5'UTR	AKAP11
cg10962070	0.125679	0.137103	0.0114234	0.0182942	3	13492986		IGR
cg15715337	0.336051	0.374977	0.038926	0.0183035	1	85600447		IGR
cg24982017	0.800873	0.817161	0.0162874	0.0183035	6	151218701	MTHFD1L	Body
cg16348812	0.551628	0.56517	0.0135423	0.0183035	20	4930396	SLC23A2	5'UTR
cg15897102	0.70499	0.715996	0.0110052	0.0183035	1	115677211		IGR
cg10231675	0.504357	0.463595	-0.0407621	0.0184106	12	2944493	NRIP2	TSS1500
cg12006119	0.413451	0.38568	-0.0277707	0.0184106	20	3199158	ITPA	ExonBnd	ITPA
cg15445554	0.338989	0.359157	0.0201686	0.018414	3	11034311	SLC6A1	TSS200	SLC6A1
cg27094313	0.570391	0.535546	-0.0348454	0.0184141	9	71198975		IGR
cg08817048	0.715446	0.731179	0.0157331	0.0184141	1	67397959	MIER1	5'UTR
cg02905554	0.568341	0.581629	0.0132883	0.0184141	10	102922854		IGR
cg05453242	0.808328	0.824421	0.0160935	0.0184257	12	25954763		IGR
cg20816757	0.587807	0.572147	-0.0156604	0.0184257	16	57406293	CX3CL1	TSS200	CX3CL1
cg22971402	0.920998	0.910256	-0.0107421	0.0184257	6	33993822	GRM4	Body	GRM4
cg08200582	0.630029	0.669249	0.0392206	0.0184476	11	442649	ANO9	TSS1500	ANO9
cg26843984	0.588894	0.625111	0.036217	0.0184911	10	24755249	KIAA1217	TSS200	KIAA1217
cg24605325	0.644072	0.65429	0.0102189	0.0185148	2	128168798		IGR
cg11853697	0.438315	0.407384	-0.0309302	0.0185223	20	60510235	CDH4	Body	CDH4
cg25682399	0.749391	0.786837	0.0374455	0.0185338	15	25137649	SNRPN	5'UTR	SNRPN
cg19907661	0.642555	0.612368	-0.0301868	0.0185777	18	73350713		IGR
cg21878131	0.761963	0.772212	0.0102484	0.0185777	10	21675330		IGR
cg22253032	0.570282	0.601654	0.0313718	0.0185877	7	142419952		IGR
cg06859187	0.877728	0.864068	-0.01366	0.0186802	5	1463701	LPCAT1	3'UTR	LPCAT1
cg02328326	0.232378	0.263857	0.0314798	0.018699	15	68038930	MAP2K5	Body
cg27029473	0.753524	0.783592	0.0300678	0.0187038	13	56313758		IGR
cg02794892	0.340455	0.311606	-0.0288497	0.0187038	19	7813901	CD209	TSS1500
cg02101882	0.539524	0.513909	-0.025615	0.0187038	20	14932324	MACROD2	Body	MACROD2
cg05092777	0.521548	0.53462	0.013072	0.0187038	7	131368648		IGR
cg09160515	0.844419	0.815589	-0.0288294	0.0187127	6	85403682	LOC102724201	Body
cg09824749	0.602019	0.61759	0.0155708	0.0187127	2	216036175		IGR
cg23456396	0.670298	0.681643	0.0113447	0.0187127	16	2473004	ABCA17P	Body
cg24047440	0.232809	0.275043	0.0422339	0.0188001	8	42396618	SMIM19	TSS1500	SMIM19
cg07046237	0.706675	0.725933	0.0192587	0.0188078	1	68687184	WLS	Body
cg14360023	0.907433	0.918403	0.0109701	0.0188169	1	67631857	IL23R	TSS1500
cg06638180	0.750869	0.782278	0.0314092	0.0188483	12	118028797	KSR2	Body
cg19035254	0.697838	0.747349	0.0495106	0.0188509	8	43131260		IGR
cg07121155	0.658631	0.67259	0.0139582	0.0188831	9	21392501		IGR
cg06097168	0.83279	0.843005	0.0102157	0.0188909	16	14752113	BFAR	Body
cg13874498	0.867796	0.878753	0.0109564	0.0189631	9	132247010		IGR
cg22272502	0.484587	0.506644	0.0220571	0.019017	19	30039108	VSTM2B	Body
cg14267469	0.370878	0.350798	-0.0200798	0.0190242	7	23586591		IGR
cg08816917	0.894651	0.877932	-0.0167186	0.0190242	9	138272020		IGR
cg16850704	0.77695	0.757115	-0.0198341	0.0190342	5	129579574		IGR
cg17174814	0.688248	0.737258	0.0490104	0.0190803	15	67228986		IGR
cg25261166	0.8172	0.788218	-0.0289827	0.0191466	11	47123246	C11orf49	Body	CSTPP1
cg22155490	0.688351	0.662762	-0.0255896	0.0191466	18	10453992	APCDD1	TSS1500	APCDD1
cg25591888	0.318916	0.336849	0.0179338	0.0191466	2	235890080	SH3BP4	5'UTR	SH3BP4
cg13762404	0.947538	0.934014	-0.0135248	0.0191466	5	121428530		IGR
cg02576569	0.780882	0.793843	0.0129606	0.0191564	8	6800959		IGR
cg25116709	0.0827609	0.065224	-0.0175368	0.0191825	5	122426797	PRDM6	Body	PRDM6
cg18952170	0.444595	0.457166	0.0125712	0.0191825	19	19511194	GATAD2A	5'UTR
cg18217441	0.858575	0.870389	0.0118149	0.0192123	16	24503252		IGR
cg21745612	0.156986	0.145025	-0.0119607	0.0192196	17	32907636	TMEM132E	TSS200
cg02219447	0.969133	0.980491	0.0113573	0.0192293	15	86171166	AKAP13	Body	AKAP13
cg08770961	0.704541	0.674529	-0.0300113	0.0192616	16	66956122	RRAD	Body	RRAD
cg05371417	0.824115	0.834929	0.0108139	0.0192984	4	139113574	SLC7A11	Body
cg09222115	0.858424	0.838129	-0.0202957	0.0192989	2	241079766	OTOS	5'UTR	OTOS
cg21141264	0.669859	0.705417	0.0355577	0.0193083	1	25188911		IGR
cg25629768	0.868398	0.851902	-0.0164962	0.0193101	19	2428567	LMNB2	3'UTR
cg00417231	0.490711	0.514679	0.0239675	0.0193663	4	7453673	SORCS2	Body	SORCS2
cg18005867	0.494747	0.474691	-0.0200556	0.0193896	4	206232	ZNF876P	TSS200
cg05216268	0.831717	0.818132	-0.0135853	0.0193896	15	42328872		IGR
cg19011939	0.863885	0.875277	0.011392	0.0193896	22	41591607	EP300-AS1	Body
cg16298081	0.868755	0.883194	0.0144382	0.0194143	17	36517756	SOCS7	Body
cg22498565	0.68555	0.703413	0.0178625	0.0194658	3	55653533	ERC2	3'UTR
cg07910726	0.859095	0.87131	0.0122153	0.0194658	1	56135779		IGR
cg10327428	0.545393	0.501427	-0.0439657	0.0195005	8	39172022	ADAM5P	TSS200	ADAM5
cg05728554	0.754395	0.731453	-0.0229415	0.0195005	8	91655815	TMEM64	Body
cg09181015	0.695201	0.669031	-0.0261698	0.0195027	5	158104558		IGR
cg10536330	0.865798	0.87622	0.0104218	0.0195027	7	150097444		IGR
cg01444374	0.811169	0.823566	0.0123976	0.0195035	10	73976899	ANAPC16	5'UTR
cg09991763	0.68233	0.694287	0.0119567	0.0195035	17	41739760	MEOX1	TSS1500
cg13244293	0.727464	0.740593	0.0131283	0.0195376	3	25832283	NGLY1	TSS1500
cg08182597	0.715447	0.725986	0.0105394	0.0195376	16	85274772		IGR
cg14948668	0.893843	0.909803	0.0159599	0.0195563	15	41768874	RTF1	Body	RTF1
cg24891781	0.921878	0.911716	-0.010162	0.0195894	13	51387953	DLEU7-AS1	Body	DLEU7-AS1
cg19721065	0.743166	0.719873	-0.0232931	0.0196207	12	113549986	RASAL1	Body
cg07111307	0.757202	0.775471	0.0182697	0.0196207	2	30728883	LCLAT1	5'UTR	LCLAT1
cg07093667	0.642486	0.653421	0.010935	0.0196207	10	23652849		IGR
cg01420778	0.914265	0.924911	0.0106454	0.0196207	17	55812689		IGR
cg05224206	0.781413	0.793201	0.0117884	0.0196495	6	113778582		IGR
cg27358214	0.916951	0.927244	0.0102928	0.019667	19	4124985	MAP2K2	TSS1500	MAP2K2
cg02248697	0.0835745	0.0984965	0.014922	0.0196765	4	142250515	LOC100507639	Body
cg23427653	0.0373762	0.0516424	0.0142661	0.0197187	6	33872251		IGR
cg18468290	0.859499	0.872858	0.0133588	0.0197642	4	142255786		IGR
cg19494702	0.138343	0.192778	0.0544346	0.0197711	4	25163066	SEPSECS	TSS1500
cg26797182	0.920404	0.930684	0.0102806	0.0197765	14	36414276		IGR
cg06708838	0.804356	0.814432	0.0100757	0.0197774	9	127537080		IGR
cg23765126	0.865581	0.891274	0.0256936	0.0197861	13	111525792		IGR
cg05832898	0.720357	0.751313	0.0309559	0.0197974	19	41488395		IGR
cg01619416	0.792966	0.763938	-0.0290282	0.0197976	16	1110991		IGR
cg08521684	0.077842	0.0667003	-0.0111417	0.0197976	3	195488725	MUC4	Body
cg19188612	0.767897	0.740907	-0.026991	0.0198134	8	104384291	CTHRC1	Body
cg13829836	0.755095	0.779558	0.0244627	0.0198299	3	25898436		IGR
cg26644395	0.733897	0.700055	-0.0338423	0.0198362	10	5407020	UCN3	1stExon	UCN3
cg07245581	0.636919	0.658858	0.0219394	0.0198513	10	15527388		IGR
cg04547119	0.664568	0.677905	0.0133372	0.0198513	18	72112867	FAM69C	Body
cg13320438	0.187024	0.199039	0.0120146	0.0198513	4	2845783	ADD1	TSS200	ADD1
cg10921077	0.94745	0.936514	-0.0109356	0.0198513	4	88893887		IGR
cg05533761	0.497025	0.511043	0.014018	0.0198562	11	86437953		IGR
cg15117754	0.879702	0.857921	-0.0217806	0.0199783	3	10150083	C3orf24	TSS200
cg03681644	0.85095	0.881876	0.0309256	0.0200343	19	3611840	C19orf29	3'UTR	CACTIN
cg05003175	0.835323	0.852467	0.0171438	0.0201036	14	107260870		IGR
cg26159063	0.725478	0.738225	0.0127464	0.0201548	12	28376427		IGR
cg02881609	0.211404	0.231823	0.0204196	0.0201785	14	93672816	C14orf142	Body
cg03107649	0.171452	0.193711	0.0222589	0.0201799	11	109695805		IGR
cg06210070	0.366539	0.333166	-0.033373	0.0202062	6	33085063	HLA-DPB2	Body	HLA-DPB2
cg24734928	0.704382	0.717957	0.0135752	0.0202456	13	100309351	CLYBL	Body
cg01736638	0.264096	0.224942	-0.0391548	0.0202486	12	108323392		IGR
cg15656004	0.521949	0.534933	0.0129832	0.0203151	2	23574104		IGR
cg13568586	0.549979	0.585099	0.0351197	0.0203201	4	170874222	LOC100506085	Body
cg02794990	0.440984	0.457585	0.016601	0.0203201	15	59659880	MYO1E	Body
cg05055163	0.745472	0.769237	0.0237652	0.0203375	20	58428557		IGR
cg25361850	0.611812	0.589519	-0.0222926	0.0203643	19	52391789	ZNF577	TSS1500	ZNF577
cg03423112	0.0281526	0.0452876	0.017135	0.0203816	11	66335975	CTSF	5'UTR
cg04221848	0.783979	0.821199	0.0372203	0.0203968	2	134091027	MIR7853	Body	MIR7853
cg01026660	0.826961	0.841757	0.0147954	0.0203968	1	4610641		IGR
cg21511941	0.32592	0.307603	-0.0183171	0.020429	15	72489609	GRAMD2	Body
cg01009019	0.0564912	0.0448011	-0.0116901	0.020429	5	139135590		IGR
cg18740057	0.82691	0.839075	0.0121646	0.02045	17	828528	NXN	Body
cg05331288	0.78104	0.792773	0.0117331	0.0204731	8	6797980		IGR
cg27295143	0.75995	0.772578	0.0126278	0.0204891	3	32986923		IGR
cg05161938	0.907219	0.895736	-0.0114825	0.0205617	1	175036986	TNN	TSS200	TNN
cg10861897	0.904912	0.918084	0.013172	0.0205678	8	49835988		IGR
cg17450814	0.855237	0.869388	0.0141507	0.0205705	13	80851260		IGR
cg09063556	0.715341	0.735595	0.0202546	0.0205879	16	66653795	CMTM4	3'UTR	CMTM4
cg13691961	0.611617	0.648812	0.0371951	0.0206017	12	89743281	DUSP6	Body
cg13009869	0.82129	0.790498	-0.030792	0.0206163	5	1855899		IGR
cg00345466	0.856441	0.866731	0.0102902	0.0206167	3	186522748	RFC4	5'UTR
cg10503542	0.560386	0.597188	0.036802	0.0206681	11	81928181		IGR
cg11269599	0.234446	0.209719	-0.0247266	0.0206724	19	52391304	ZNF577	TSS200	ZNF577
cg25922935	0.565856	0.584992	0.0191363	0.0206724	3	156747491	LEKR1	Body
cg05433557	0.427304	0.444132	0.016828	0.0206724	7	158325024	PTPRN2	Body	PTPRN2
cg06303168	0.408776	0.420544	0.0117678	0.0206724	12	56322959	WIBG	TSS1500
cg10448724	0.908455	0.897791	-0.0106634	0.0206724	10	532791	DIP2C	Body	DIP2C
cg06604925	0.683151	0.700931	0.0177803	0.0207418	14	69017101	RAD51B	Body
cg07237926	0.604134	0.617834	0.0136998	0.0207418	11	117857630	IL10RA	Body
cg22584104	0.627395	0.658914	0.0315192	0.0207721	11	11580234	GALNT18	Body
cg02007867	0.748636	0.770534	0.0218981	0.0207721	7	157786536	PTPRN2	Body	PTPRN2
cg16387254	0.642497	0.627209	-0.0152887	0.0207721	1	231472287	C1orf124	TSS1500
cg16283975	0.233719	0.248096	0.0143776	0.0207721	22	36775752	MYH9	5'UTR
cg14948822	0.872741	0.884177	0.0114356	0.0207781	2	27545006	MPV17	Body
cg13582129	0.734541	0.703984	-0.0305564	0.0208237	3	110168435		IGR
cg07403975	0.727033	0.738186	0.0111529	0.0208237	5	173763393	LINC01411	Body
cg17779296	0.666794	0.686105	0.0193112	0.0208382	2	134398722		IGR
cg24298788	0.851384	0.861656	0.0102716	0.0208382	5	36214561	NADK2	Body	NADK2
cg14956176	0.897642	0.912031	0.014389	0.0208998	2	152324251	RIF1	Body	RIF1
cg02537382	0.671811	0.690198	0.0183872	0.0209468	20	61697965		IGR
cg07404554	0.534796	0.547097	0.0123015	0.0209688	2	25570581		IGR
cg08313880	0.240687	0.228189	-0.0124972	0.0209703	17	4643401	CXCL16	TSS200	CXCL16
cg07337598	0.764821	0.754181	-0.0106397	0.0209703	1	150953943	ANXA9	TSS1500
cg13002189	0.819749	0.84596	0.0262105	0.0209908	3	66846049		IGR
cg15547413	0.6093	0.642765	0.0334648	0.020999	17	56301725		IGR
cg12636982	0.306416	0.331049	0.0246334	0.020999	13	23370335		IGR
cg09556286	0.656951	0.678913	0.0219625	0.020999	6	47010177	GPR110	TSS200
cg02747442	0.153422	0.132374	-0.0210483	0.020999	20	22384431	LOC284788	Body
cg10194319	0.602233	0.615521	0.0132882	0.020999	4	163530781		IGR
cg00451054	0.703442	0.729877	0.0264353	0.0210049	8	77913321	PXMP3	TSS1500
cg14781001	0.692041	0.721107	0.0290661	0.0210215	16	7480778	RBFOX1	Body
cg05845217	0.788021	0.804629	0.0166084	0.0210215	5	4223202		IGR
cg02919090	0.63567	0.649456	0.0137863	0.0210229	15	64263738	DAPK2	Body
cg22149546	0.86499	0.848435	-0.0165544	0.0210282	10	81176770	ZCCHC24	Body	ZCCHC24
cg12630880	0.898535	0.908658	0.0101225	0.0210309	12	102047483	MYBPC1	Body
cg07895681	0.770635	0.812064	0.0414284	0.0210358	1	162958983		IGR
cg14836018	0.419661	0.436874	0.0172122	0.021056	14	51706425	TMX1	TSS1500
cg08867825	0.403862	0.358946	-0.0449157	0.0210926	1	102312608	OLFM3	Body
cg22833809	0.342066	0.357064	0.0149982	0.021103	17	76129984	TMC8	Body	TMC8
cg26278699	0.768618	0.752095	-0.0165228	0.0211115	2	238322972	COL6A3	TSS200	COL6A3
cg00157179	0.727665	0.708998	-0.0186663	0.021129	1	2383687		IGR
cg14808689	0.630163	0.644338	0.0141744	0.0211345	12	76644561		IGR
cg02363809	0.908815	0.923602	0.0147871	0.0211642	10	52932019	PRKG1	Body	PRKG1
cg10708642	0.689132	0.709279	0.0201466	0.0211723	20	4942894	SLC23A2	5'UTR
cg14630001	0.454112	0.46695	0.0128378	0.0212193	3	66633408		IGR
cg10252613	0.91674	0.928598	0.0118585	0.0212193	10	28273622	ARMC4	Body
cg06860460	0.834473	0.845162	0.0106891	0.0212193	18	3266232	MYL12B	5'UTR	MYL12B
cg25747935	0.896981	0.911021	0.0140395	0.0212327	11	4977540	OR51A2	TSS1500
cg16198103	0.740684	0.712	-0.0286837	0.0212627	8	53471884	FAM150A	Body	ALKAL1
cg00503707	0.914264	0.927864	0.0136005	0.0212627	9	15333458		IGR
cg13946949	0.53976	0.558341	0.0185816	0.0212677	12	94676369	PLXNC1	Body	PLXNC1
cg13860869	0.774744	0.740247	-0.0344973	0.0212926	3	10150173	FANCD2OS	TSS1500
cg15417641	0.5626	0.612371	0.0497707	0.0212953	3	53700141	CACNA1D	Body
cg23598010	0.621385	0.591515	-0.0298704	0.0212979	12	88601809		IGR
cg23936106	0.783862	0.795438	0.0115756	0.02134	2	56238822	MIR217HG	Body
cg05069783	0.811442	0.827327	0.0158855	0.0213585	7	47186916		IGR
cg07456201	0.91343	0.927358	0.0139283	0.0213585	16	20363711	UMOD	5'UTR
cg10381985	0.660354	0.688003	0.0276489	0.0213744	22	48792624		IGR
cg27072395	0.298528	0.323577	0.0250491	0.0214451	12	117959879	KSR2	Body
cg02580308	0.806874	0.785133	-0.0217417	0.0214905	2	190042991	COL5A2	Body	COL5A2
cg26594205	0.959909	0.969933	0.0100246	0.0214941	6	72003068	OGFRL1	Body	OGFRL1
cg25339913	0.894578	0.871561	-0.0230179	0.0215302	15	25593120	UBE3A	Body
cg23437181	0.65718	0.677687	0.0205069	0.0215303	3	131622882	CPNE4	Body
cg26795333	0.850683	0.884287	0.0336045	0.0215521	15	67228722		IGR
cg08314123	0.551247	0.595442	0.0441951	0.021564	9	84154299		IGR
cg23510089	0.56596	0.612152	0.0461923	0.0215728	4	73531188		IGR
cg23956648	0.461195	0.491146	0.0299513	0.0216167	3	185479235	IGF2BP2	Body
cg07164639	0.325706	0.374208	0.0485023	0.0216509	6	110736958	DDO	TSS1500	DDO
cg01200256	0.821021	0.796065	-0.0249566	0.0216509	4	6562404		IGR
cg13603651	0.733339	0.752585	0.0192465	0.0216509	13	50199653		IGR
cg16017284	0.596589	0.611996	0.0154061	0.0216509	9	5583135		IGR
cg19746897	0.245953	0.231867	-0.0140862	0.0216509	1	38757741		IGR
cg14807945	0.777172	0.788471	0.0112993	0.0216626	2	145189102	ZEB2	Body
cg07742404	0.137285	0.122307	-0.014978	0.0216907	12	130648987	FZD10	1stExon
cg25399166	0.897381	0.885591	-0.01179	0.0216907	16	67575407	FAM65A	Body	RIPOR1
cg00101287	0.903032	0.889075	-0.0139573	0.0217009	5	956343		IGR
cg08106319	0.246796	0.23584	-0.0109558	0.0217235	6	37849427	ZFAND3	Body
cg07441190	0.862502	0.876605	0.0141027	0.0217647	22	27506823		IGR
cg16662043	0.749481	0.780569	0.0310877	0.021777	16	48846231		IGR
cg00022938	0.94132	0.92914	-0.0121799	0.021777	10	65133289	MIR1296	TSS1500
cg10429573	0.828891	0.855045	0.0261538	0.0217787	2	240746616		IGR
cg04007813	0.468688	0.491461	0.0227729	0.0218143	13	76378281	LMO7	5'UTR	LMO7
cg26034658	0.695714	0.709116	0.0134021	0.0218143	11	65836743	PACS1	TSS1500
cg23026925	0.856134	0.868813	0.0126791	0.0218185	9	89942513		IGR
cg03495202	0.815844	0.832642	0.0167979	0.021853	14	88457365	GALC	Body
cg12942844	0.600446	0.611079	0.010633	0.0218836	10	44459971	LINC00841	Body
cg09991702	0.562973	0.583664	0.0206908	0.0218864	6	117827588	DCBLD1	Body
cg06504046	0.750944	0.764862	0.0139176	0.0218922	2	134234804	NCKAP5	Body	NCKAP5
cg06201087	0.52281	0.533714	0.010904	0.0218922	3	4863817	ITPR1	Body
cg25022915	0.335563	0.316723	-0.0188402	0.0219034	17	49243257	NME2	TSS1500
cg14955813	0.82403	0.851162	0.0271318	0.0219385	1	18609251	IGSF21	Body	IGSF21
cg00087804	0.67307	0.70007	0.0270002	0.0219385	22	37761817	ELFN2	Body
cg11394988	0.524854	0.538879	0.0140257	0.0219385	20	59432858		IGR
cg14537015	0.932547	0.94289	0.0103439	0.0219459	7	137602091	CREB3L2	Body
cg18348274	0.911702	0.924465	0.0127635	0.0219681	7	66389009	C7orf42	5'UTR
cg08895781	0.950559	0.939881	-0.0106782	0.0219681	12	9149977	KLRG1	Body
cg09506037	0.2745	0.231529	-0.0429713	0.0219718	2	134180560	NCKAP5	Body	NCKAP5
cg03163545	0.141371	0.15641	0.0150387	0.0219718	16	1593415	IFT140	Body
cg11681681	0.919872	0.905483	-0.014389	0.0219718	7	55208096	EGFR	Body	EGFR
cg12128614	0.683795	0.651677	-0.0321174	0.0220259	20	1280341	SNPH	Body	SNPH
cg11720896	0.759057	0.776161	0.0171036	0.0220259	17	29914487		IGR
cg10975855	0.817742	0.80447	-0.0132723	0.0220259	15	69631439	PAQR5	5'UTR	PAQR5
cg02666815	0.870202	0.880354	0.0101519	0.0220472	18	53815428		IGR
cg13618712	0.246021	0.256064	0.0100432	0.0220686	12	122228527	RHOF	Body
cg26632842	0.591669	0.612545	0.0208754	0.0221309	20	21529120		IGR
cg06809965	0.327119	0.264107	-0.0630119	0.0221316	14	70070333		IGR
cg05229454	0.516836	0.548232	0.0313964	0.0221316	17	80494379	FOXK2	Body	FOXK2
cg12074541	0.692654	0.663423	-0.0292305	0.0221316	2	1286641	SNTG2	Body	SNTG2
cg01082601	0.509036	0.486937	-0.0220992	0.0221316	20	36156960	BLCAP	TSS1500
cg12760995	0.872737	0.888344	0.0156077	0.0221316	1	10789713	CASZ1	5'UTR	CASZ1
cg11479568	0.828507	0.813519	-0.0149874	0.0221316	8	41522951	ANK1	TSS200	ANK1
cg13364923	0.856587	0.868144	0.0115561	0.0221316	10	28784895		IGR
cg06503264	0.3766	0.38767	0.0110696	0.0221316	17	76329128		IGR
cg03186058	0.897281	0.907364	0.0100834	0.0221316	1	44799197	ERI3	5'UTR	ERI3
cg06596179	0.60056	0.621325	0.0207652	0.0221507	7	99392516		IGR
cg16622246	0.195894	0.214033	0.0181392	0.0221825	14	50788244	ATP5S	Body
cg05458569	0.262874	0.288301	0.025427	0.0221877	22	43870659	MPPED1	Body	MPPED1
cg19180602	0.208043	0.190301	-0.0177414	0.0221877	17	72200560	RPL38	Body
cg15026268	0.597937	0.609849	0.0119124	0.0221929	16	68310094	SLC7A6	Body
cg11820667	0.56792	0.58495	0.0170294	0.0222076	3	194915417	XXYLT1	Body
cg00232679	0.632905	0.655178	0.022273	0.0222174	5	1405588	SLC6A3	Body
cg06776212	0.680845	0.70308	0.022235	0.0222174	17	64466137	PRKCA	Body
cg20530843	0.814544	0.831971	0.0174273	0.0222174	3	9976241	CRELD1	Body	CRELD1
cg17906685	0.748312	0.733188	-0.015124	0.0222174	15	27666693	GABRG3	Body	GABRG3
cg01979001	0.768496	0.779874	0.011378	0.0222174	2	181776176	SCHLAP1	Body
cg21389723	0.883445	0.869424	-0.0140213	0.0222501	1	2541073	MMEL1	Body	MMEL1
cg12067597	0.859563	0.870663	0.0111	0.022315	2	9370791	ASAP2	Body	ASAP2
cg07387607	0.0484265	0.0587271	0.0103006	0.022328	6	31587714	BAT2	TSS1500
cg13601650	0.83069	0.806828	-0.0238611	0.0223414	14	105865464		IGR
cg03688665	0.721225	0.683672	-0.0375531	0.022387	18	48191491	MAPK4	5'UTR	MAPK4
cg10437900	0.769036	0.784428	0.0153923	0.022387	7	23518135		IGR
cg02836046	0.733189	0.709094	-0.0240944	0.022495	21	38120824	SIM2	3'UTR	SIM2
cg14377032	0.594905	0.608709	0.0138045	0.022495	2	74758236	AUP1	TSS1500
cg22931199	0.821822	0.850769	0.0289478	0.0225124	10	10978652	LINC00710	Body
cg20782162	0.833864	0.844901	0.0110372	0.0225644	4	157672476		IGR
cg04945945	0.557342	0.569842	0.0125001	0.0225818	17	76129402	TMC8	Body	TMC8
cg05271333	0.25362	0.274794	0.0211745	0.0225824	6	43084407	PTK7	Body
cg18100209	0.445904	0.47341	0.0275054	0.0226069	11	8775859	ST5	5'UTR	DENND2B
cg20220242	0.779789	0.736032	-0.0437568	0.0226151	21	30392188	RWDD2B	TSS1500
cg13260233	0.24247	0.270517	0.0280475	0.0226151	1	57469241	DAB1	3'UTR	DAB1
cg21351795	0.870392	0.886718	0.0163261	0.022635	2	173422338	PDK1	Body
cg12068833	0.664009	0.61864	-0.045369	0.0226392	4	132896266		IGR
cg16443009	0.923999	0.910523	-0.0134755	0.0226521	7	75864075	SRRM3	5'UTR
cg08726801	0.557368	0.536714	-0.0206546	0.0226625	12	1974122	CACNA2D4	Body
cg02465282	0.718401	0.731378	0.012977	0.022676	10	134377460	INPP5A	Body
cg02721394	0.194075	0.213686	0.0196118	0.0226888	3	195914017		IGR
cg03670501	0.956988	0.946838	-0.0101499	0.0226888	7	104972669	SRPK2	Body	SRPK2
cg03383184	0.892033	0.911018	0.0189852	0.0226912	8	43129726		IGR
cg15360181	0.281376	0.296612	0.0152362	0.0227111	3	143567492	SLC9A9	TSS200
cg23205454	0.757412	0.768341	0.0109289	0.022721	15	82379883		IGR
cg01798250	0.704716	0.71889	0.0141733	0.0227868	2	134964105		IGR
cg08365194	0.914145	0.927771	0.0136259	0.022795	16	29679204	SPN	3'UTR	SPN
cg11034911	0.604964	0.571241	-0.033723	0.022799	10	65733575		IGR
cg26374678	0.709268	0.677081	-0.0321877	0.0228211	2	25427064		IGR
cg13085820	0.438487	0.468532	0.0300448	0.0228211	3	179591772	PEX5L	Body	PEX5L
cg25868325	0.884021	0.899077	0.0150553	0.0228211	19	56646120		IGR
cg13875003	0.450752	0.43767	-0.0130818	0.0228211	9	98782979	NCRNA00092	Body
cg05848895	0.299281	0.316146	0.0168645	0.0228489	16	89660421	CPNE7	Body
cg12935776	0.629986	0.645032	0.0150463	0.022882	19	46684182		IGR
cg18381827	0.858836	0.870574	0.0117381	0.0229111	18	77962183	PARD6G	Body
cg17150750	0.840918	0.818004	-0.0229141	0.0229148	7	84303593		IGR
cg16616467	0.829972	0.812725	-0.0172467	0.0229148	16	89642914	CPNE7	Body
cg11816838	0.877451	0.890732	0.0132806	0.0229148	3	150484093		IGR
cg01432232	0.704832	0.718098	0.0132654	0.0229148	18	1050483		IGR
cg08569831	0.313723	0.326207	0.0124847	0.0229148	16	87044158		IGR
cg08685426	0.485206	0.497687	0.012481	0.0229148	15	86273484	AKAP13	Body	AKAP13
cg15356281	0.369252	0.407098	0.037846	0.0229212	2	242256488	2002-09-01	5'UTR
cg27340648	0.871816	0.895753	0.0239369	0.0229212	8	3254739	CSMD1	Body	CSMD1
cg03648457	0.791706	0.775363	-0.0163424	0.0229212	15	89350799	ACAN	5'UTR	ACAN
cg13119546	0.900757	0.886656	-0.0141011	0.0229212	2	70444039	TIA1	Body
cg06962429	0.487391	0.51401	0.0266193	0.0229535	19	55700880	PTPRH	Body
cg19045437	0.888186	0.868226	-0.0199603	0.0229535	7	131826987	PLXNA4	Body	PLXNA4
cg13375944	0.896325	0.909521	0.0131958	0.0229627	14	57461888		IGR
cg09437327	0.0973683	0.0857738	-0.0115945	0.0230088	10	25464425	LOC100128811	Body
cg15885814	0.12216	0.144491	0.0223309	0.0230414	21	43204246		IGR
cg15197893	0.646743	0.660285	0.0135416	0.0231518	1	151416412	POGZ	5'UTR
cg18040225	0.515742	0.494737	-0.0210049	0.0231707	10	97802849	CCNJ	TSS1500
cg27665812	0.84538	0.860165	0.0147847	0.0231707	10	24614353	KIAA1217	Body	KIAA1217
cg03995434	0.780287	0.79402	0.0137331	0.0231707	7	141395853	KIAA1147	Body	DENND11
cg27136844	0.242775	0.232007	-0.0107685	0.0231707	3	147142355		IGR
cg16579043	0.753448	0.764325	0.0108767	0.0231859	13	27253477	WASF3	Body
cg01742760	0.916076	0.927742	0.0116652	0.023231	3	191074532	CCDC50	Body	CCDC50
cg18327056	0.289001	0.276865	-0.0121354	0.0232761	2	26915355	KCNK3	TSS1500
cg16598016	0.72933	0.757532	0.0282021	0.0233045	4	176708523	GPM6A	1stExon	GPM6A
cg12899919	0.719765	0.735393	0.0156284	0.0233099	19	34808605	KIAA0355	Body
cg13520893	0.865308	0.875592	0.0102839	0.0233732	9	136006118	RALGDS	Body
cg01691686	0.67487	0.65375	-0.0211204	0.0233778	19	46147381	EML2	TSS1500
cg00823843	0.680561	0.661388	-0.019173	0.0234326	1	244094885		IGR
cg13117953	0.867086	0.893007	0.0259204	0.0234512	7	157706117	PTPRN2	Body	PTPRN2
cg00044095	0.375261	0.387223	0.0119625	0.0235304	17	43971892	MAPT-IT1	TSS1500	MAPT-IT1
cg10051775	0.737567	0.761267	0.0237	0.0235817	9	17116976		IGR
cg07212940	0.693342	0.65717	-0.0361714	0.0235927	3	62304165	C3orf14	TSS1500	C3orf14
cg26232451	0.396454	0.421188	0.024734	0.0235927	8	38260675	LETM2	Body
cg22978904	0.765178	0.779907	0.0147293	0.0235927	11	94440613		IGR
cg25300591	0.888841	0.876569	-0.0122721	0.0235927	3	191693226		IGR
cg02749105	0.948066	0.929873	-0.0181933	0.0236078	19	58879056	ZNF837	3'UTR	ZNF837
cg02516270	0.892786	0.9135	0.0207135	0.0236125	16	8348327		IGR
cg14121966	0.360078	0.321517	-0.0385607	0.0236244	7	95352606		IGR
cg19961043	0.0964661	0.0843749	-0.0120912	0.0236362	17	48546431	CHAD	TSS1500
cg04187668	0.769742	0.78585	0.0161076	0.0236436	4	178406078		IGR
cg07795005	0.527846	0.511559	-0.0162875	0.0236579	12	50276984	FAIM2	Body	FAIM2
cg12820642	0.271309	0.301173	0.0298641	0.0236712	6	119216922	ASF1A	Body
cg08977382	0.950516	0.966211	0.015695	0.0236869	1	236636174	EDARADD	Body
cg03425860	0.937872	0.951346	0.0134741	0.0236869	1	198990468		IGR
cg06906316	0.81071	0.824796	0.0140862	0.0237045	6	74502300	CD109	Body
cg12203247	0.491299	0.516959	0.0256604	0.0237737	11	129169138		IGR
cg03515479	0.793107	0.805157	0.0120497	0.0237737	13	77206729		IGR
cg01117167	0.663102	0.689109	0.0260064	0.0237759	1	237070548		IGR
cg25951934	0.131687	0.118176	-0.0135112	0.0237759	5	172711054		IGR
cg18537027	0.857643	0.868811	0.0111682	0.0237759	5	64601816	ADAMTS6	Body
cg00318543	0.876194	0.886604	0.0104106	0.0238012	9	37001111	PAX5	Body	PAX5
cg11827912	0.475044	0.504191	0.0291471	0.0238384	11	26370576	ANO3	Body	ANO3
cg00866264	0.878677	0.867383	-0.0112939	0.0238384	1	48686883	SLC5A9	TSS1500	SLC5A9
cg17360680	0.832173	0.847014	0.014841	0.0238653	12	53069734	KRT1	Body
cg17811924	0.895682	0.906691	0.0110088	0.0238653	4	16217864	TAPT1	Body	TAPT1
cg17828988	0.634195	0.6808	0.0466053	0.0239184	10	81951504	ANXA11	5'UTR	ANXA11
cg19307883	0.864035	0.839568	-0.0244666	0.0239774	19	10484624	TYK2	Body
cg15404064	0.842153	0.856351	0.0141984	0.0240142	16	85029568	ZDHHC7	5'UTR
cg26716017	0.860497	0.876641	0.0161437	0.0240339	7	135392359	SLC13A4	Body	SLC13A4
cg19163350	0.488403	0.507283	0.0188796	0.024052	2	192712798	SDPR	TSS1500	CAVIN2
cg10502220	0.369925	0.411426	0.0415002	0.0240541	4	176733966	GPM6A	1stExon	GPM6A
cg07997877	0.8547	0.879392	0.0246927	0.0241065	17	1810853		IGR
cg19865237	0.492153	0.462916	-0.0292364	0.0241526	14	104690244		IGR
cg04898719	0.250385	0.26952	0.0191352	0.0241728	1	52456918	RAB3B	TSS1500
cg15249357	0.0995406	0.0759311	-0.0236095	0.0241855	10	88296605		IGR
cg19475184	0.725395	0.741767	0.0163722	0.0241855	17	47113604	IGF2BP1	Body	IGF2BP1
cg26690103	0.90469	0.892768	-0.0119222	0.0242296	6	32974924	HLA-DOA	Body	HLA-DOA
cg13800802	0.839882	0.861226	0.021344	0.0242467	9	98619666	C9orf130	Body	ERCC6L2-AS1
cg17609731	0.170715	0.186736	0.0160215	0.0242467	7	77325533	RSBN1L	TSS1500	RSBN1L
cg05838358	0.859138	0.870291	0.0111532	0.0242524	12	47469754	AMIGO2	3'UTR
cg21124375	0.448612	0.434353	-0.0142596	0.0242755	2	232765392		IGR
cg20171011	0.830796	0.842457	0.011661	0.0243436	11	865575	TSPAN4	Body
cg20343278	0.267225	0.300655	0.0334299	0.0243498	18	7946813	PTPRM	Body	PTPRM
cg09739014	0.687313	0.697945	0.0106311	0.0243498	15	29248123	APBA2	5'UTR
cg01210325	0.611813	0.585449	-0.0263634	0.0243624	12	2944760	NRIP2	TSS1500
cg17179455	0.537392	0.56746	0.0300684	0.0243775	11	128346801	ETS1	Body
cg13427810	0.909926	0.923076	0.0131506	0.0243775	9	116990636	COL27A1	Body
cg07639828	0.63996	0.653534	0.0135737	0.0244051	9	35651143	SIT1	TSS200
cg21081971	0.45881	0.488796	0.0299851	0.0244293	13	38444765	TRPC4	TSS1500	TRPC4
cg13853761	0.921472	0.900718	-0.0207536	0.0244435	11	64863232	C11orf2	TSS1500
cg02778237	0.269618	0.250483	-0.0191344	0.0244435	6	72298242		IGR
cg26853787	0.703893	0.753299	0.0494063	0.0244558	2	202904337		IGR
cg25150072	0.91522	0.899552	-0.0156679	0.0244975	15	100496430		IGR
cg05097579	0.706336	0.687437	-0.0188995	0.0244986	3	136750029		IGR
cg14742937	0.625981	0.585902	-0.0400787	0.0245453	8	39172097	ADAM5P	TSS200	ADAM5
cg17344250	0.860569	0.870839	0.01027	0.0245453	21	44707109		IGR
cg08170837	0.781533	0.800449	0.018916	0.0245649	3	72494352	RYBP	Body
cg04655834	0.49455	0.520998	0.0264486	0.0245682	15	25031239		IGR
cg17623046	0.742245	0.755178	0.0129327	0.0245781	1	150751157		IGR
cg21113746	0.704989	0.718515	0.0135263	0.0246752	1	59039556		IGR
cg20790534	0.876133	0.886229	0.0100961	0.0246752	11	130718481	LOC100507431	Body
cg16984132	0.16236	0.151069	-0.0112915	0.0246884	11	117052181	SIDT2	Body
cg22332037	0.894136	0.88161	-0.0125265	0.0247183	1	153951279	JTB	TSS1500
cg23465295	0.695139	0.710849	0.0157105	0.0247313	5	20611854		IGR
cg27275553	0.851038	0.863094	0.0120555	0.0247313	7	101959150	SH2B2	Body
cg08249698	0.708971	0.727737	0.0187661	0.0247327	16	6610161	A2BP1	5'UTR
cg18931815	0.526144	0.497724	-0.0284202	0.0247782	1	36565772	COL8A2	1stExon	COL8A2
cg16475993	0.540868	0.558058	0.0171892	0.0247782	3	98283745		IGR
cg01158527	0.51604	0.538431	0.0223911	0.0248463	11	134864216		IGR
cg19247448	0.649851	0.660621	0.0107695	0.0248463	3	187653484		IGR
cg18975156	0.39107	0.360254	-0.0308153	0.0248579	1	43643537	WDR65	Body	CFAP57
cg15357118	0.447021	0.461859	0.0148376	0.0248579	2	128927972	UGGT1	Body	UGGT1
cg00446763	0.76848	0.784227	0.0157476	0.0248587	3	124625655	MUC13	3'UTR
cg27425397	0.689813	0.700089	0.0102769	0.0248727	14	105639444	NUDT14	Body
cg10178907	0.884669	0.898147	0.013478	0.024892	7	156451701	RNF32	3'UTR
cg17534110	0.88664	0.897986	0.0113466	0.024892	14	71132913	TTC9	Body
cg10089657	0.697483	0.711826	0.0143433	0.0249146	7	1062820	C7orf50	Body	C7orf50
cg20174823	0.924213	0.935992	0.0117789	0.0249146	13	51501854	RNASEH2B	Body	RNASEH2B
cg01250020	0.829073	0.840601	0.0115283	0.0249146	15	60772297	ICE2	TSS1500
cg24271538	0.33548	0.310075	-0.0254054	0.0249796	3	12328290	PPARG	TSS1500
cg19327213	0.412766	0.432966	0.0202	0.0250241	19	47988783	KPTN	TSS1500
cg23222201	0.198318	0.23277	0.034452	0.0250255	10	111985261	MXI1	Body	MXI1
cg11934012	0.324249	0.345967	0.0217184	0.0250255	14	20945034	PNP	3'UTR
cg00695328	0.716678	0.731397	0.0147192	0.0250255	16	87158993		IGR
cg14516287	0.629893	0.647337	0.0174438	0.0250563	9	119987070	ASTN2	Body
cg15176942	0.445128	0.457988	0.0128598	0.0250674	15	55569970	RAB27A	5'UTR
cg06857195	0.764176	0.78057	0.0163947	0.0250766	18	57707737		IGR
cg00327072	0.930374	0.916966	-0.0134082	0.0250766	5	172110477	NEURL1B	Body
cg17361576	0.605998	0.630595	0.0245972	0.0250907	18	67704103	RTTN	Body	RTTN
cg12059859	0.66481	0.689346	0.0245361	0.0251369	3	188851243		IGR
cg01393060	0.714792	0.728194	0.0134018	0.0251369	15	43522713		IGR
cg25422405	0.61225	0.630831	0.0185814	0.0251394	17	3674611	ITGAE	Body
cg05972298	0.604842	0.638384	0.0335427	0.0251451	6	4348932		IGR
cg14029983	0.917083	0.89876	-0.0183228	0.0251521	15	31428689	TRPM1	Body	TRPM1
cg26432265	0.617786	0.635664	0.017878	0.0251907	21	34747321		IGR
cg08036553	0.574615	0.613194	0.0385786	0.0253124	1	64649805		IGR
cg12082015	0.800032	0.767952	-0.0320808	0.0253299	2	147789639		IGR
cg14311821	0.742748	0.763483	0.0207342	0.0253613	17	42745518	C17orf104	Body
cg17450075	0.645847	0.663361	0.0175141	0.0253613	12	130411204		IGR
cg24591827	0.734104	0.745626	0.0115217	0.0253613	12	113288428	RPH3A	Body	RPH3A
cg02042823	0.952125	0.932703	-0.0194212	0.0253671	16	6714429	A2BP1	5'UTR
cg25680412	0.718564	0.732727	0.0141633	0.0253671	3	124688581	HEG1	3'UTR	HEG1
cg06551905	0.847438	0.858726	0.0112876	0.0253671	8	11303039	FAM167A	5'UTR
cg16072311	0.577713	0.598844	0.0211311	0.0254001	4	101744646		IGR
cg14818248	0.326663	0.273164	-0.0534991	0.0254054	19	4785374		IGR
cg00562011	0.895946	0.869646	-0.0262999	0.0254054	11	252351	PSMD13	Body
cg09425471	0.863625	0.87721	0.0135852	0.0254054	2	40430224	SLC8A1-AS1	Body
cg26518937	0.264961	0.251877	-0.0130837	0.0254054	9	111929703	FRRS1L	TSS200
cg09265392	0.368817	0.355991	-0.0128262	0.0254149	16	49910216		IGR
cg22331349	0.382662	0.363649	-0.0190134	0.0254688	19	52391350	ZNF577	TSS200	ZNF577
cg00373061	0.815911	0.829596	0.0136853	0.0255188	17	49021111		IGR
cg25851362	0.755426	0.767019	0.0115935	0.0255188	14	44976216	FSCB	5'UTR
cg24105144	0.564527	0.582277	0.01775	0.0255269	10	99187121	PGAM1	Body
cg11691429	0.472547	0.438857	-0.0336899	0.0255384	2	947634	SNTG2	Body	SNTG2
cg06709665	0.823797	0.839802	0.0160049	0.0255404	5	123312096		IGR
cg24462980	0.782721	0.803816	0.0210952	0.025558	1	19762766	CAPZB	Body	CAPZB
cg05327476	0.634788	0.661195	0.0264066	0.0255799	19	45610984	PPP1R37	Body	PPP1R37
cg02197293	0.234775	0.214268	-0.0205074	0.0255877	19	39523158	FBXO27	5'UTR
cg09041015	0.676587	0.693775	0.0171872	0.0256201	13	112057713		IGR
cg15322070	0.570011	0.588457	0.0184458	0.0256215	8	96814318	C8orf37-AS1	Body
cg19371224	0.836882	0.852197	0.0153147	0.0256362	17	1251190	YWHAE	Body
cg13027206	0.0983702	0.108566	0.0101961	0.0256362	14	91866325	CCDC88C	Body
cg15226226	0.885302	0.898215	0.0129131	0.0256397	13	76060574		IGR
cg14635466	0.583396	0.570066	-0.0133298	0.0256602	8	101661245	SNX31	Body	SNX31
cg16128068	0.831779	0.847046	0.0152669	0.0256648	20	50077389	NFATC2	Body
cg02940203	0.544172	0.555739	0.0115676	0.0256699	2	135495432		IGR
cg04386222	0.649773	0.623692	-0.0260811	0.0257082	15	83368665	AP3B2	Body	AP3B2
cg05316694	0.505148	0.481432	-0.023716	0.0257082	14	99786833		IGR
cg12227172	0.163907	0.148953	-0.0149539	0.0257082	19	52391411	ZNF577	TSS1500	ZNF577
cg08263507	0.174938	0.191116	0.0161779	0.0257207	2	238480950		IGR
cg25448861	0.875002	0.897005	0.0220037	0.0257297	12	119447476	SRRM4	Body
cg25722983	0.488665	0.499776	0.0111113	0.0257297	1	36840028	STK40	5'UTR
cg02175263	0.940994	0.930438	-0.0105556	0.025734	14	88627849		IGR
cg05637886	0.631038	0.642774	0.0117359	0.025745	16	11453682		IGR
cg26734888	0.410198	0.381728	-0.0284699	0.0257994	19	37825307	HKR1	TSS1500
cg09362050	0.910853	0.894986	-0.0158674	0.025832	11	64714812	C11orf85	Body	MAJIN
cg24122814	0.813579	0.786407	-0.0271719	0.0258378	20	62179037	SRMS	TSS200	SRMS
cg07616791	0.560439	0.575295	0.0148563	0.0258378	15	101661720		IGR
cg06667609	0.916539	0.891096	-0.0254435	0.0258854	8	32425761	NRG1	Body	NRG1
cg01909245	0.903011	0.919236	0.0162244	0.0258854	11	1873757	LSP1	TSS1500
cg03561762	0.680618	0.647668	-0.0329497	0.0259434	5	57482		IGR
cg00010946	0.430066	0.404428	-0.0256377	0.0259607	3	157819282	SHOX2	Body
cg04561511	0.877922	0.890496	0.0125739	0.0259814	20	25678677	ZNF337	TSS1500
cg02129005	0.129954	0.14646	0.0165055	0.0259866	2	86412960	IMMT	Body
cg18870205	0.816966	0.834012	0.0170459	0.026001	9	100551560		IGR
cg16073534	0.685345	0.699402	0.0140569	0.0260048	10	126421926	FAM53B	5'UTR
cg08864645	0.228294	0.217167	-0.0111263	0.0260642	6	33943929		IGR
cg14186187	0.28264	0.271367	-0.0112732	0.0260736	4	206282	ZNF876P	TSS200
cg09293890	0.563773	0.582167	0.0183939	0.0260912	6	43682839		IGR
cg22538044	0.671834	0.686172	0.0143375	0.0261265	5	178806197		IGR
cg21753092	0.431305	0.443502	0.0121966	0.0261365	2	238071771		IGR
cg11747695	0.812812	0.797382	-0.0154308	0.0261586	13	111164966	COL4A2	3'UTR
cg03460027	0.891582	0.901835	0.0102533	0.0261586	10	390328	DIP2C	Body	DIP2C
cg14055212	0.64056	0.658101	0.0175418	0.0261587	7	104445585	LHFPL3	Body
cg10201533	0.573442	0.593678	0.0202352	0.0261648	1	917661	C1orf170	TSS200
cg06846495	0.351449	0.36225	0.0108006	0.0261648	2	232326668	NCL	Body
cg11519114	0.718925	0.73108	0.0121544	0.0261861	4	25862037	SEL1L3	5'UTR
cg26465405	0.849406	0.861068	0.0116619	0.0261927	19	3039745	TLE2	Body	TLE2
cg04180046	0.529865	0.505858	-0.0240075	0.0261971	7	45002736	MYO1G	Body
cg26349192	0.416536	0.435954	0.0194184	0.026201	13	102781029	FGF14	Body
cg07121517	0.854337	0.865432	0.0110948	0.026272	1	44823435		IGR
cg14554423	0.168255	0.124567	-0.0436881	0.0263143	1	20171961		IGR
cg01024673	0.369243	0.329959	-0.0392844	0.0263143	12	108323414		IGR
cg20848488	0.853375	0.878213	0.0248373	0.0263143	4	6417932	PPP2R2C	Body
cg17892629	0.428177	0.452801	0.024624	0.0263143	7	112411466	TMEM168	Body
cg05256490	0.790904	0.811561	0.0206571	0.0263143	2	74643745	C2orf81	Body
cg04580227	0.0958052	0.0834405	-0.0123647	0.0263143	11	72686937	FCHSD2	Body
cg16946445	0.889121	0.899731	0.0106099	0.0263143	6	53181687	ELOVL5	5'UTR
cg03116562	0.694644	0.737765	0.043121	0.0263221	17	25399269		IGR
cg20851038	0.57521	0.607028	0.0318181	0.0263221	16	86802070		IGR
cg23703759	0.466146	0.497924	0.0317781	0.0263221	8	6635325		IGR
cg05337177	0.120376	0.0943477	-0.0260285	0.0263273	6	33084928	HLA-DPB2	Body	HLA-DPB2
cg00548368	0.64595	0.679284	0.033334	0.0263759	8	136769084		IGR
cg11276329	0.21061	0.179616	-0.0309945	0.0263759	19	57874413	ZNF547	TSS1500
cg24944894	0.8819	0.898209	0.0163083	0.0263759	3	72395449		IGR
cg02354913	0.943089	0.955777	0.0126876	0.026392	14	45580008	SNORD127	TSS200	SNORD127
cg06269415	0.406553	0.424662	0.0181088	0.0264707	5	112602827	MCC	Body
cg24499709	0.262573	0.280165	0.017592	0.0264707	14	51546501	TRIM9	Body
cg14208672	0.364355	0.385081	0.0207258	0.0264713	9	94520862	ROR2	Body	ROR2
cg00320876	0.334311	0.368179	0.0338681	0.0265026	3	100581781	ABI3BP	Body
cg13598358	0.678107	0.694644	0.016537	0.0265026	12	111176852	PPP1CC	Body
cg21792322	0.843755	0.856718	0.012963	0.0265026	20	36072012		IGR
cg00561739	0.793171	0.781335	-0.011836	0.0265026	5	1807733	NDUFS6	Body
cg00722834	0.856826	0.868546	0.0117205	0.0265026	4	185871509		IGR
cg16301617	0.151916	0.162221	0.0103051	0.0265026	17	76128906	TMC8	Body	TMC8
cg20703876	0.0635995	0.0533833	-0.0102163	0.0265026	8	17509306	MTUS1	Body
cg03352751	0.81646	0.788729	-0.0277309	0.0265194	11	99294603	CNTN5	5'UTR
cg20100124	0.891035	0.904669	0.0136342	0.0265194	1	42074005	HIVEP3	5'UTR	HIVEP3
cg00038167	0.904768	0.89473	-0.0100373	0.026565	19	7598438	PNPLA6	TSS1500
cg05593667	0.229054	0.252601	0.0235471	0.0265705	6	35490744		IGR
cg01486610	0.704401	0.725019	0.0206179	0.0266901	8	42749175	RNF170	5'UTR
cg20529074	0.79688	0.807317	0.0104377	0.0268393	4	20286834	SLIT2	Body	SLIT2
cg23029159	0.866748	0.877537	0.0107895	0.0268477	14	101524635	MIR154	TSS1500
cg10064137	0.848375	0.861767	0.0133919	0.0268589	15	97058784		IGR
cg16637224	0.570911	0.582526	0.0116149	0.0268589	2	130538947		IGR
cg01987047	0.654113	0.665631	0.0115177	0.0268589	20	5590178	GPCPD1	5'UTR
cg19870847	0.163004	0.187092	0.0240881	0.0269234	6	40555906	LRFN2	TSS1500	LRFN2
cg16872660	0.249034	0.283152	0.034118	0.026927	1	180818378	XPR1	Body
cg25760227	0.251533	0.276958	0.0254252	0.026927	8	130691556		IGR
cg16146513	0.579871	0.600859	0.0209884	0.026927	19	39801853	LRFN1	Body	LRFN1
cg16477977	0.539813	0.550374	0.0105611	0.026927	7	31063478		IGR
cg11981700	0.849264	0.824937	-0.0243277	0.0269399	19	475035	ODF3L2	TSS200
cg11403563	0.402231	0.427824	0.025593	0.0269605	1	201343735	TNNT2	5'UTR
cg07393032	0.596036	0.616541	0.0205053	0.0269679	16	643447	RAB40C	Body
cg11194708	0.623496	0.598863	-0.0246327	0.0269816	6	163570521	PACRG	Body
cg25244200	0.877301	0.887316	0.0100149	0.0270209	10	61473847		IGR
cg20676047	0.627098	0.637935	0.0108372	0.0270221	11	857071	TSPAN4	5'UTR
cg07180092	0.780169	0.802565	0.0223964	0.0270344	1	193644010		IGR
cg15174906	0.326175	0.353712	0.0275372	0.0270426	6	156919703		IGR
cg07278181	0.837776	0.84787	0.0100937	0.0270614	3	71293767	FOXP1	5'UTR
cg02517974	0.735125	0.746838	0.0117129	0.0270669	12	48344565		IGR
cg11263679	0.72741	0.698547	-0.0288623	0.0270884	6	160852034	SLC22A3	Body	SLC22A3
cg19083007	0.842446	0.858561	0.0161158	0.0270884	6	46293862	RCAN2	TSS1500
cg16725562	0.225493	0.204948	-0.0205448	0.0270885	14	102411736		IGR
cg19800670	0.617853	0.601204	-0.0166487	0.0270983	1	86081701		IGR
cg10288684	0.892665	0.904882	0.0122164	0.0270983	12	8758323	AICDA	Body
cg16615927	0.258378	0.272762	0.0143832	0.0271546	18	12377398	AFG3L2	TSS1500	AFG3L2
cg07490375	0.902824	0.91686	0.0140361	0.0271618	17	66428441	WIPI1	Body
cg14654731	0.629444	0.60947	-0.0199735	0.0272124	4	122685145	TMEM155	5'UTR
cg13918324	0.659699	0.673169	0.0134697	0.0272302	4	189022466	TRIML2	Body	TRIML2
cg03929791	0.602605	0.615364	0.0127589	0.027264	15	77952087	LINGO1-AS2	TSS1500
cg10937372	0.413368	0.430048	0.0166801	0.0272798	2	157790528		IGR
cg09329199	0.157649	0.17401	0.0163604	0.0272798	5	98440548		IGR
cg24657523	0.473528	0.460851	-0.0126772	0.0272798	15	48470754	MYEF2	TSS200
cg03807391	0.813301	0.835018	0.0217172	0.0272926	6	31674897	LY6G6F	Body
cg01800033	0.103238	0.0875537	-0.015684	0.0272926	6	139117182	ECT2L	TSS200
cg01363264	0.160576	0.175082	0.014506	0.0272926	20	38908178		IGR
cg27640988	0.331067	0.288562	-0.0425051	0.0273243	2	86850406	RNF103	5'UTR	RNF103
cg06348423	0.91216	0.922615	0.0104543	0.0273502	20	43753652	WFDC12	TSS1500
cg26853265	0.682026	0.647561	-0.0344655	0.0273565	19	15582853	PGLYRP2	Body
cg14417696	0.798925	0.821599	0.0226746	0.0273565	1	19736408	CAPZB	Body	CAPZB
cg07438822	0.271472	0.289122	0.0176491	0.0273565	2	74671795		IGR
cg25767345	0.341356	0.330731	-0.0106252	0.0273565	18	54788969		IGR
cg02952816	0.203204	0.189273	-0.0139305	0.0273718	17	80372912	C17orf101	Body
cg06716084	0.759989	0.773003	0.0130135	0.0273865	2	209111707	IDH1	Body
cg13311832	0.694962	0.679416	-0.0155464	0.027459	6	29549147	SNORD32B	TSS1500	SNORD32B
cg17342071	0.244602	0.275368	0.0307668	0.0274595	2	241076416	MYEOV2	TSS1500	COPS9
cg03324961	0.174764	0.145376	-0.0293881	0.0274595	8	23605601		IGR
cg16255156	0.333647	0.321518	-0.0121292	0.0274595	1	113265709	FAM19A3	Body
cg12758444	0.941284	0.929552	-0.0117319	0.0274595	5	104729451		IGR
cg19104443	0.905312	0.916561	0.0112487	0.0274595	17	79286855	TMEM105	3'UTR
cg15158122	0.625118	0.636541	0.0114237	0.027535	8	27754944	SCARA5	Body
cg11101639	0.452647	0.474677	0.0220294	0.0276584	4	94754985		IGR
cg19992304	0.633308	0.649985	0.0166773	0.0276775	4	7036243	LOC100129931	Body
cg17249543	0.895654	0.909885	0.0142302	0.027681	14	50155552	POLE2	TSS1500	POLE2
cg23541923	0.340316	0.306342	-0.033974	0.0277227	12	70382434		IGR
cg14985989	0.172735	0.156405	-0.0163299	0.0277227	19	496428	MADCAM1	TSS200
cg20049245	0.746032	0.759293	0.0132614	0.0277227	2	10441655	HPCAL1	TSS1500	HPCAL1
cg02251393	0.707094	0.719038	0.0119446	0.0277227	2	159651559	DAPL1	TSS1500
cg09826895	0.595542	0.607188	0.0116457	0.0277227	1	111744309	DENND2D	TSS1500	DENND2D
cg10863207	0.72992	0.741209	0.0112889	0.0277227	17	33412186	RFFL	5'UTR
cg17330388	0.870818	0.860046	-0.0107722	0.0277923	8	58171766		IGR
cg21890423	0.641529	0.660075	0.0185459	0.0277969	3	55395559		IGR
cg00804078	0.244891	0.280054	0.0351628	0.0278002	6	110736941	DDO	TSS200	DDO
cg13861035	0.771301	0.785655	0.0143532	0.0278002	11	5385322	OR51B5	Body
cg10587058	0.775223	0.797628	0.022405	0.0278408	13	42852007	AKAP11	5'UTR	AKAP11
cg03662049	0.551445	0.537868	-0.0135769	0.0278524	2	164204829		IGR
cg16906964	0.652691	0.603265	-0.049426	0.0278669	1	4660171		IGR
cg22273182	0.481292	0.461133	-0.0201589	0.0278669	14	102172004		IGR
cg23998478	0.354747	0.335797	-0.0189503	0.0278669	2	121269292		IGR
cg20558431	0.848268	0.865485	0.0172176	0.0278669	20	54874251		IGR
cg03539336	0.671557	0.682429	0.0108721	0.0278669	11	2798733	KCNQ1	Body
cg23111945	0.920395	0.931168	0.0107728	0.0278669	11	70079989		IGR
cg10572344	0.6223	0.6077	-0.0145993	0.0279439	22	22339480		IGR
cg02097235	0.432662	0.457809	0.0251466	0.0279618	16	1116799	LOC146336	Body
cg02436384	0.246956	0.262873	0.0159178	0.0279618	14	23009416		IGR
cg08817883	0.604967	0.615481	0.0105136	0.0279618	14	99451116		IGR
cg19753476	0.423087	0.400144	-0.0229427	0.0280549	17	4803506	CHRNE	Body	CHRNE
cg26879741	0.800904	0.819809	0.0189048	0.0280549	13	112908518		IGR
cg00832457	0.538417	0.556968	0.0185511	0.0280549	12	32287236	BICD1	Body
cg13523217	0.723203	0.737867	0.0146648	0.0280612	9	135987503	RALGDS	Body
cg10963011	0.622853	0.652002	0.0291482	0.028099	12	34511886		IGR
cg18670770	0.510683	0.484319	-0.0263642	0.028099	4	121991672	C4orf31	5'UTR
cg18904855	0.811497	0.827282	0.015784	0.028099	2	231693469		IGR
cg05154390	0.250592	0.263492	0.0129006	0.028099	1	36929274	MRPS15	Body
cg22516543	0.482553	0.4953	0.0127474	0.028099	20	34437529	PHF20	Body
cg11005826	0.0709165	0.0816794	0.0107628	0.028099	11	2165961	IGF2AS	Body	IGF2-AS
cg04808380	0.912288	0.901981	-0.0103075	0.028099	9	2241249		IGR
cg11933951	0.792602	0.814524	0.0219214	0.028104	11	82997796	CCDC90B	TSS1500	CCDC90B
cg20473374	0.388826	0.373438	-0.0153884	0.0281109	2	25354401	EFR3B	Body
cg14928992	0.697074	0.717447	0.0203732	0.0281332	4	190724127		IGR
cg12560421	0.707361	0.720485	0.0131238	0.0281332	7	2656527		IGR
cg05312077	0.0693697	0.0590997	-0.01027	0.0281642	2	10220767	CYS1	TSS1500	CYS1
cg11319592	0.278762	0.305488	0.0267265	0.0281646	3	188850137		IGR
cg24818159	0.365312	0.402784	0.0374724	0.028205	19	31183833		IGR
cg15232971	0.269706	0.279964	0.0102576	0.0282501	10	61667009	CCDC6	TSS200
cg04156940	0.894906	0.880555	-0.0143502	0.0282512	7	55197704	EGFR	Body	EGFR
cg07817648	0.922951	0.934995	0.0120438	0.0282512	10	79422355		IGR
cg24586554	0.693349	0.659837	-0.0335116	0.0282833	4	21120300	KCNIP4	Body
cg15654792	0.675949	0.68731	0.0113612	0.0283411	1	44087823	PTPRF	3'UTR
cg26409500	0.406328	0.417636	0.0113082	0.0283411	7	31113785	ADCYAP1R1	Body
cg27606473	0.869681	0.880132	0.0104511	0.0283411	2	217205778	2004-03-01	Body
cg20957774	0.380498	0.39697	0.0164716	0.0283747	7	157618262	PTPRN2	Body	PTPRN2
cg11479581	0.363923	0.378633	0.0147099	0.0284017	1	227636899		IGR
cg20498456	0.52477	0.504994	-0.0197762	0.0284198	1	20617362	VWA5B1	TSS200
cg26077811	0.524063	0.534813	0.0107498	0.0284287	11	119232263	USP2	Body
cg20250239	0.729997	0.75177	0.021773	0.0284505	5	1701763		IGR
cg00809772	0.169856	0.181396	0.0115394	0.0284505	11	6768084		IGR
cg13198551	0.45731	0.469615	0.0123052	0.0285676	10	80565202		IGR
cg12539787	0.602879	0.620503	0.0176241	0.0285711	3	185438882	IGF2BP2-AS1	Body	IGF2BP2-AS1
cg27310219	0.822216	0.780019	-0.0421971	0.0285734	7	81240445		IGR
cg21327712	0.528303	0.55499	0.0266864	0.0285734	1	111744503	DENND2D	TSS1500	DENND2D
cg23885371	0.809735	0.8306	0.0208646	0.0285734	20	59960435	CDH4	Body	CDH4
cg15808472	0.768333	0.788259	0.0199253	0.0285892	18	13763868	RNMT	3'UTR
cg08396896	0.828854	0.840287	0.0114331	0.0285892	12	2121522		IGR
cg24886867	0.759891	0.770667	0.0107766	0.0285892	6	3076190	RIPK1	TSS1500
cg10909026	0.735353	0.745387	0.010034	0.0285919	12	47788343		IGR
cg07377985	0.154939	0.166425	0.011486	0.0286173	10	130008585		IGR
cg26955963	0.617087	0.639207	0.0221199	0.0286854	2	8466005	LINC00299	Body
cg06643227	0.92019	0.900436	-0.0197543	0.0286854	9	114557239		IGR
cg10696363	0.890835	0.858667	-0.0321682	0.0287275	1	111583579		IGR
cg19011172	0.840779	0.853852	0.0130737	0.0287275	18	24270084	PCAT18	Body
cg13160520	0.622366	0.642453	0.0200874	0.0287321	7	28991987		IGR
cg17528432	0.256658	0.244811	-0.0118469	0.0287321	13	84457338	SLITRK1	TSS1500
cg17987384	0.791425	0.769649	-0.021776	0.0287517	17	26634469	FLJ40504	TSS200
cg20317872	0.484269	0.495503	0.0112336	0.0287517	1	111743202	DENND2D	1stExon	DENND2D
cg18964590	0.606351	0.594115	-0.0122357	0.0287688	17	1521483	SLC43A2	Body
cg19856499	0.0581487	0.0473789	-0.0107697	0.0287707	12	52215042	FIGNL2	1stExon	FIGNL2
cg14751104	0.756389	0.770725	0.0143361	0.0287876	6	131170190	EPB41L2	3'UTR
cg10937867	0.898481	0.886347	-0.0121342	0.0288011	4	70613539	SULT1B1	Body	SULT1B1
cg15095959	0.862065	0.877533	0.0154688	0.0288128	9	75276273	TMC1	Body
cg06051159	0.738876	0.717188	-0.021688	0.0288305	16	1195373		IGR
cg09897002	0.831736	0.844117	0.012381	0.0288478	8	41553955	ANK1	Body	ANK1
cg05717707	0.517931	0.541171	0.0232401	0.0289302	11	126861491	KIRREL3	Body	KIRREL3
cg19155346	0.265809	0.275894	0.0100853	0.0289302	1	112054157	TMIGD3	Body
cg08289130	0.741025	0.711967	-0.0290577	0.0289594	16	3210357		IGR
cg19564512	0.641432	0.651851	0.010419	0.0289594	19	51874939	NKG7	3'UTR
cg19938535	0.823048	0.88561	0.0625617	0.0291479	6	25341389	LRRC16A	Body	CARMIL1
cg18479249	0.911002	0.892562	-0.0184401	0.0291479	6	19180718		IGR
cg25507885	0.752991	0.723895	-0.0290959	0.0291851	21	15436260		IGR
cg23522981	0.828424	0.839646	0.0112226	0.0291975	2	242147019	ANO7	Body
cg17192367	0.615356	0.625732	0.0103763	0.0292126	22	20864788	MED15	5'UTR
cg19053454	0.756958	0.738144	-0.0188135	0.0292849	5	180014665		IGR
cg11284797	0.262385	0.250453	-0.0119318	0.0292849	11	18067816		IGR
cg25035631	0.309284	0.265342	-0.0439418	0.0293008	1	35586358		IGR
cg03680507	0.403931	0.361893	-0.0420384	0.0293008	14	93006426	RIN3	Body
cg19113954	0.0875602	0.120218	0.0326582	0.0293008	4	25162716	SEPSECS	TSS1500
cg13314167	0.683879	0.660167	-0.0237123	0.0293008	9	114557553		IGR
cg12304663	0.752282	0.76232	0.0100381	0.0293015	19	55361685	KIR3DL2	TSS1500
cg15225267	0.164872	0.197247	0.032375	0.0293056	6	31276187		IGR
cg25611254	0.277006	0.322116	0.04511	0.0293142	3	124931985	SLC12A8	TSS1500	SLC12A8
cg10790429	0.0956563	0.084963	-0.0106933	0.0293142	12	106974623		IGR
cg27314569	0.204091	0.194083	-0.0100086	0.0293142	11	122852461	BSX	TSS200
cg05875169	0.303951	0.324995	0.0210437	0.0293345	1	30370219		IGR
cg19407391	0.710676	0.730357	0.0196807	0.0293345	2	238320803	COL6A3	5'UTR	COL6A3
cg14461667	0.558981	0.572538	0.0135575	0.0293517	7	108300471		IGR
cg23162571	0.18705	0.166583	-0.0204662	0.0293699	7	65196762		IGR
cg16457524	0.917649	0.928506	0.0108568	0.0293879	9	109940011		IGR
cg20054739	0.275574	0.320318	0.0447444	0.0294065	6	161865731	PARK2	Body	PRKN
cg17317391	0.902422	0.887523	-0.0148985	0.0294065	5	132201507	GDF9	TSS1500	GDF9
cg13344118	0.66212	0.676089	0.0139694	0.0294065	16	56295857	GNAO1	Body
cg00691026	0.144691	0.164192	0.0195013	0.0294379	15	85480551	SLC28A1	Body	SLC28A1
cg05940452	0.554577	0.529292	-0.0252846	0.0294417	11	118842484	FOXR1	5'UTR
cg13932916	0.713734	0.734405	0.0206714	0.0294417	7	39606965	C7orf36	Body
cg11031221	0.301414	0.318049	0.0166347	0.0294417	17	70417517	LINC00673	Body
cg13611870	0.643226	0.627762	-0.0154642	0.0294417	6	44257787	TCTE1	5'UTR
cg18303410	0.716276	0.727591	0.0113146	0.0294417	17	76835340	USP36	5'UTR	USP36
cg07563556	0.923021	0.933595	0.0105743	0.0294417	4	6972120	TBC1D14	Body
cg00012194	0.862997	0.852644	-0.0103532	0.0294417	22	50720288	PLXNB2	Body	PLXNB2
cg27576794	0.709011	0.727408	0.0183977	0.0294483	6	146871874	RAB32	Body
cg16619764	0.681016	0.693943	0.0129271	0.0294483	1	116524390	SLC22A15	Body
cg11839291	0.15727	0.181817	0.0245468	0.0294694	20	39321646		IGR
cg25143235	0.0796517	0.066715	-0.0129367	0.0294774	1	6187886	CHD5	Body	CHD5
cg21709043	0.906784	0.917406	0.0106216	0.0295091	21	45566408		IGR
cg16701914	0.506663	0.48581	-0.020853	0.0295153	16	2903108	PRSS22	Body
cg19700682	0.847577	0.859481	0.0119038	0.0295306	10	88734481	AGAP11	5'UTR
cg15938567	0.858221	0.868559	0.0103382	0.0295396	7	116255393	LINC01510	TSS1500
cg17383793	0.105787	0.115959	0.0101716	0.0295468	5	52405638	MOCS2	TSS200
cg20022589	0.0680218	0.0577465	-0.0102753	0.0296437	18	21719352	CABYR	5'UTR	CABYR
cg14853169	0.180536	0.166673	-0.0138633	0.029645	1	11113080		IGR
cg16233920	0.91224	0.923372	0.0111313	0.0296733	3	47621797	CSPG5	TSS1500
cg26425132	0.772015	0.784368	0.0123529	0.0296955	14	99849252		IGR
cg10832581	0.905303	0.916941	0.0116377	0.029732	3	102474847		IGR
cg08379380	0.930434	0.919438	-0.0109963	0.0298079	8	95122056		IGR
cg12688609	0.660616	0.687005	0.0263887	0.0298437	1	51811022	TTC39A	TSS1500	TTC39A
cg26835531	0.776492	0.799852	0.0233601	0.0298439	18	47980832		IGR
cg21423065	0.833169	0.846569	0.0133994	0.0298582	11	19131866		IGR
cg21908555	0.568037	0.599859	0.0318229	0.0298642	17	34361716		IGR
cg24032265	0.4285	0.441754	0.0132544	0.0298642	8	128807841	MIR1204	TSS1500
cg19051001	0.605239	0.616539	0.0112994	0.0298642	19	42723909	DEDD2	5'UTR	DEDD2
cg24585817	0.841061	0.830262	-0.0107993	0.0298642	7	64895279		IGR
cg05773702	0.915474	0.925816	0.0103427	0.0298642	7	47527242	TNS3	5'UTR
cg13865948	0.903309	0.884796	-0.0185131	0.0298718	1	77763459	AK5	Body
cg12055133	0.560484	0.580413	0.0199289	0.0299248	17	80550633	FOXK2	Body	FOXK2
cg13018922	0.695298	0.705766	0.010468	0.02993	16	11305003		IGR
cg11731598	0.753493	0.738975	-0.014518	0.0299379	18	41151491		IGR
cg01591160	0.79404	0.804565	0.0105244	0.0300558	10	129901854	MKI67	Body
cg16061863	0.927222	0.937514	0.0102919	0.0300964	7	82223367		IGR
cg18093751	0.226288	0.191836	-0.0344528	0.0301134	6	108487183	NR2E1	TSS200	NR2E1
cg08959182	0.634814	0.584595	-0.0502183	0.0301169	5	87661076		IGR
cg08890506	0.548212	0.576255	0.0280433	0.0301177	11	44518764		IGR
cg07150342	0.140718	0.113777	-0.0269413	0.0301177	16	84414241	ATP2C2	Body	ATP2C2
cg04315688	0.27182	0.29565	0.0238301	0.0301177	1	147193969		IGR
cg15308095	0.52287	0.533113	0.0102434	0.0301177	1	52428424	RAB3B	Body
cg17803471	0.341629	0.351692	0.0100627	0.0301177	8	56687449	TMEM68	TSS1500
cg01207311	0.848284	0.837165	-0.0111194	0.0301263	2	85594391	ELMOD3	Body
cg05840726	0.838831	0.849481	0.0106497	0.0301337	16	25209509		IGR
cg04554918	0.474534	0.493253	0.018719	0.0301518	5	165936257		IGR
cg08224569	0.439867	0.417492	-0.0223742	0.0302006	8	142369705	GPR20	5'UTR
cg04262883	0.871314	0.883832	0.0125175	0.0302006	10	33798919		IGR
cg06415064	0.469724	0.500686	0.0309621	0.030208	19	2544324	GNG7	5'UTR	GNG7
cg16755025	0.698564	0.738663	0.0400988	0.0302442	1	38601357		IGR
cg19184572	0.133308	0.157472	0.0241647	0.0302442	4	124365857		IGR
cg24254686	0.860915	0.844857	-0.0160587	0.0302442	6	33818253		IGR
cg12580471	0.588621	0.600372	0.0117505	0.0302442	18	33551804	C18orf21	TSS1500
cg06955856	0.497298	0.51128	0.0139816	0.0302741	12	106698101	TCP11L2	5'UTR
cg08514558	0.662983	0.676828	0.0138446	0.0302741	10	81106712	PPIF	TSS1500
cg13883732	0.944352	0.934258	-0.0100941	0.0302741	19	41003524	SPTBN4	ExonBnd
cg22082015	0.64442	0.655183	0.0107629	0.0302825	17	38252123	NR1D1	Body
cg04661929	0.422574	0.432813	0.0102392	0.0302952	17	75320035	2009-09-01	5'UTR
cg08582629	0.253872	0.236799	-0.0170723	0.0303055	18	21719467	CABYR	5'UTR	CABYR
cg08481112	0.0810098	0.0958426	0.0148327	0.0303055	19	2544100	GNG7	5'UTR	GNG7
cg01483119	0.351939	0.37243	0.0204904	0.0303151	17	80551543	FOXK2	Body	FOXK2
cg20041614	0.479009	0.454047	-0.0249627	0.0303177	6	27598506		IGR
cg19564579	0.870014	0.887212	0.0171983	0.0303354	9	32339841		IGR
cg08005330	0.186605	0.209139	0.0225338	0.0303517	9	95338664	CENPP	Body
cg04493818	0.844935	0.861528	0.0165931	0.0303745	4	3644437		IGR
cg25152694	0.24125	0.261552	0.0203028	0.030377	3	194353526	TMEM44	Body
cg07247239	0.701856	0.716247	0.0143916	0.0304186	3	197214923		IGR
cg19777795	0.499961	0.518053	0.0180925	0.0304272	11	75538036	UVRAG	Body
cg21836122	0.756942	0.739888	-0.0170536	0.0304272	2	39652423	MAP4K3	Body
cg02644421	0.830607	0.841422	0.0108153	0.0304272	2	10575762		IGR
cg12219789	0.538542	0.52356	-0.0149814	0.030487	17	7227499	NEURL4	Body
cg10718922	0.0151644	0.0308161	0.0156518	0.0304958	2	201754023	PPIL3	TSS200
cg08675757	0.73888	0.774543	0.0356631	0.0305013	4	165305782	2001-03-01	TSS1500
cg04818845	0.611777	0.597879	-0.0138982	0.030513	1	6580167	PLEKHG5	TSS200
cg15542459	0.5117	0.48561	-0.0260904	0.0305227	10	129947756		IGR
cg08041745	0.591338	0.606654	0.0153164	0.0305421	15	65325342		IGR
cg09902354	0.0998381	0.129308	0.0294699	0.0305862	3	46599958	LRRC2-AS1	Body
cg17431779	0.379709	0.43033	0.0506203	0.030589	12	17368683		IGR
cg16148948	0.67025	0.696705	0.0264549	0.0305973	4	163969871		IGR
cg19642877	0.484278	0.497403	0.0131249	0.0306169	11	2168625	IGF2AS	Body	IGF2-AS
cg24524379	0.320672	0.370825	0.0501528	0.0306204	3	46600244	LRRC2	5'UTR	LRRC2
cg02726377	0.601353	0.579389	-0.0219634	0.0306204	4	108745279	SGMS2	TSS1500
cg26359730	0.653162	0.675741	0.0225792	0.030624	1	175642761	TNR	5'UTR	TNR
cg19035612	0.818327	0.830285	0.0119578	0.0306357	7	90668636	CDK14	Body
cg21820708	0.65813	0.643485	-0.0146451	0.0307213	20	44844688	CDH22	Body	CDH22
cg26891088	0.897246	0.865963	-0.0312825	0.0307406	19	36757635		IGR
cg18313013	0.61941	0.640369	0.0209587	0.0307442	14	105052560	C14orf180	5'UTR
cg00110688	0.0568298	0.0467665	-0.0100634	0.0307442	12	93771303	NUDT4	TSS1500
cg04120400	0.687405	0.656687	-0.0307175	0.0307584	2	133425064	LYPD1	Body
cg02902712	0.389636	0.41724	0.0276042	0.0307584	14	99713787	BCL11B	Body
cg03662732	0.778607	0.79519	0.0165833	0.0307584	10	132150619		IGR
cg08451313	0.801847	0.816048	0.0142008	0.0307584	19	35975802		IGR
cg05693204	0.59568	0.605698	0.0100176	0.0307584	5	1860135		IGR
cg01117623	0.622167	0.648904	0.0267365	0.0307741	7	45279908		IGR
cg14286507	0.871147	0.881297	0.01015	0.0307741	7	77466718	PHTF2	5'UTR
cg17000527	0.840928	0.859295	0.0183667	0.0307759	3	183805767		IGR
cg20171453	0.667855	0.679966	0.0121107	0.0307828	4	40198129	RHOH	TSS1500
cg08419873	0.154393	0.226019	0.0716253	0.0307901	13	27296010		IGR
cg05281528	0.703562	0.723594	0.020032	0.0307901	8	115535443		IGR
cg05367846	0.233944	0.245918	0.0119748	0.0307932	22	18507520	MICAL3	TSS200	MICAL3
cg25769315	0.890009	0.869468	-0.0205413	0.0307955	4	53708502		IGR
cg16431514	0.15691	0.177012	0.0201023	0.0308121	1	38993182		IGR
cg05046158	0.700335	0.71109	0.0107556	0.0308236	2	85073913	TRABD2A	Body
cg09039751	0.647667	0.6141	-0.0335667	0.0308252	11	45672100	CHST1	Body
cg12402538	0.228688	0.256441	0.0277532	0.0308612	1	84891451		IGR
cg19891476	0.649431	0.673269	0.0238379	0.0308612	9	93578661	SYK	5'UTR
cg27313926	0.184523	0.162058	-0.0224654	0.0308612	14	51411792	PYGL	TSS1500
cg15660897	0.217863	0.235822	0.0179588	0.0308612	6	37272038	TBC1D22B	Body
cg10112351	0.742976	0.754263	0.0112878	0.0308612	1	37881311		IGR
cg07289618	0.711598	0.722509	0.0109113	0.0308656	2	48800297	STON1-GTF2A1L	5'UTR
cg05020409	0.826309	0.799448	-0.0268612	0.0308687	6	56680870	DST	Body
cg18232089	0.433279	0.454672	0.0213935	0.0309356	5	130606714	CDC42SE2	5'UTR
cg02931708	0.403924	0.429701	0.0257765	0.0309698	15	33534869	TMCO5B	Body
cg25834322	0.377716	0.353581	-0.0241354	0.0309698	1	4654575		IGR
cg06033545	0.558471	0.574299	0.0158276	0.0309698	19	56713599		IGR
cg00043095	0.0628536	0.078293	0.0154393	0.0309698	2	223289277	SGPP2	TSS200	SGPP2
cg04347161	0.559651	0.570013	0.0103621	0.0309698	16	57495877	POLR2C	TSS1500
cg16965449	0.128665	0.142057	0.0133928	0.0309815	16	50361152	BRD7	Body
cg07963563	0.884796	0.860379	-0.0244175	0.0310054	20	3730943	HSPA12B	Body
cg09079783	0.848403	0.864457	0.0160536	0.0310054	8	127395110		IGR
cg02578098	0.858886	0.870674	0.0117881	0.0310054	16	12084794	SNX29	Body	SNX29
cg08028335	0.897632	0.90814	0.0105071	0.0310054	4	108749402	SGMS2	5'UTR
cg03473408	0.712279	0.737425	0.0251462	0.0310141	6	30588689	MRPS18B	Body
cg21517055	0.292044	0.273831	-0.0182131	0.0310141	19	14016717	C19orf57	5'UTR
cg11921736	0.453277	0.439292	-0.0139846	0.0310141	3	113160437	WDR52	TSS200
cg06233301	0.882112	0.894317	0.0122055	0.0310141	16	1500359	CLCN7	Body
cg09248636	0.800217	0.811173	0.0109561	0.0310141	3	46504738	LTF	5'UTR
cg21300895	0.0808979	0.100803	0.019905	0.0310145	2	241076441	MYEOV2	TSS1500	COPS9
cg15008605	0.433724	0.453066	0.0193421	0.0310145	20	49604949		IGR
cg04924454	0.614621	0.63713	0.0225097	0.0310199	7	26327799		IGR
cg25663339	0.928365	0.916568	-0.0117969	0.0310199	22	36113954	APOL5	1stExon
cg23844085	0.891993	0.902089	0.0100964	0.0310199	18	74063855		IGR
cg19267205	0.364678	0.376428	0.0117498	0.0310367	1	9781963	PIK3CD	Body
cg04987487	0.734419	0.747449	0.0130304	0.0310615	7	112214030		IGR
cg13535626	0.2305	0.217599	-0.0129011	0.0310699	4	206267	ZNF876P	TSS200
cg09160487	0.565668	0.586061	0.0203939	0.03108	9	140121469	RNF224	TSS1500	RNF224
cg27364077	0.478646	0.445724	-0.0329216	0.0310953	5	180046304	FLT4	Body
cg15644668	0.469688	0.493981	0.0242927	0.0311469	1	218642257	MIR548F3	Body
cg22416183	0.783689	0.797988	0.0142997	0.0311492	1	19990826	HTR6	TSS1500
cg13571698	0.379732	0.420107	0.040375	0.0311743	1	185403197		IGR
cg00044052	0.514783	0.53424	0.0194571	0.031194	5	107817153		IGR
cg03524219	0.601426	0.616675	0.0152494	0.0312022	9	138510116		IGR
cg04155390	0.801241	0.790091	-0.0111499	0.0312645	2	3653770	COLEC11	5'UTR	COLEC11
cg18420565	0.768197	0.790143	0.0219466	0.0312916	17	70407366	LINC00673	Body
cg01785568	0.281794	0.312015	0.0302214	0.0312939	4	4864833	MSX1	Body	MSX1
cg20554277	0.68918	0.661171	-0.0280088	0.0312939	14	37506088	SLC25A21	Body	SLC25A21
cg05880758	0.897421	0.883241	-0.0141803	0.0312939	13	68723704		IGR
cg25002788	0.581309	0.568812	-0.0124969	0.0312939	4	1166873	LOC100130872-SPON2	Body
cg20707970	0.325744	0.313241	-0.012503	0.0313218	3	126114064	CCDC37	5'UTR
cg12544652	0.907114	0.917138	0.0100232	0.0313218	7	121721534	AASS	ExonBnd
cg09663193	0.317197	0.301197	-0.0159997	0.0313579	17	7486821	MPDU1	TSS200
cg24998002	0.910094	0.920487	0.0103931	0.0314171	6	135342921	HBS1L	Body
cg18549294	0.707478	0.718889	0.0114113	0.0314386	22	17701184	CECR1	TSS1500
cg19963224	0.778675	0.790212	0.0115373	0.0314394	17	26460450	NLK	Body
cg09966880	0.87642	0.886658	0.0102373	0.0314394	3	13234457		IGR
cg15720737	0.904807	0.915994	0.0111869	0.0314523	14	80284687	NRXN3	Body	NRXN3
cg07552649	0.819472	0.829908	0.010436	0.0314659	6	170260275		IGR
cg27144903	0.0912508	0.115133	0.0238827	0.0315136	2	238382860		IGR
cg01414014	0.157983	0.175094	0.0171108	0.0315136	2	16689858		IGR
cg14359486	0.104835	0.116765	0.0119302	0.0315136	9	21396119		IGR
cg09723341	0.279192	0.259251	-0.0199406	0.031548	16	4986076	PPL	Body
cg16292096	0.700961	0.717351	0.0163897	0.0315919	3	10972892	SLC6A11	Body
cg16112226	0.754439	0.783281	0.0288415	0.0316026	11	126310323	KIRREL3	Body	KIRREL3
cg06842071	0.223253	0.258134	0.0348815	0.0316032	2	233499460	EFHD1	Body	EFHD1
cg17983064	0.470941	0.496275	0.025334	0.0316391	5	131396357	IL3	1stExon
cg11290915	0.712962	0.733341	0.020379	0.0316523	2	217216059	2004-03-01	Body
cg26979593	0.889086	0.869131	-0.019955	0.0316843	6	17673858	NUP153	Body
cg27273788	0.718516	0.742057	0.0235413	0.0316904	1	15416720	KAZN	Body	KAZN
cg20370918	0.874471	0.85276	-0.0217112	0.0316904	20	62771572		IGR
cg16831331	0.701802	0.719237	0.0174355	0.0316904	17	79047681	BAIAP2	Body
cg10469818	0.442026	0.45346	0.011434	0.0316904	19	14799503	ZNF333	TSS1500
cg00849863	0.506116	0.517633	0.0115171	0.0316911	4	38157064		IGR
cg24466241	0.249725	0.238246	-0.0114794	0.0316911	1	53308908	ZYG11A	Body
cg24769302	0.209266	0.190637	-0.0186292	0.0316933	17	25858091	KSR1	5'UTR
cg26114452	0.443799	0.402487	-0.0413121	0.031706	5	140775082	PCDHGA4	Body
cg23735405	0.545826	0.568059	0.0222333	0.0317072	9	138341609		IGR
cg09263059	0.454261	0.430409	-0.0238523	0.0317511	17	43065876		IGR
cg26575633	0.54835	0.528072	-0.0202787	0.0317511	1	156846336	NTRK1	Body
cg23063070	0.893033	0.904556	0.0115228	0.0317511	8	129020343	PVT1	Body
cg16490823	0.119179	0.132382	0.013203	0.0317551	6	167085508	RPS6KA2	Body
cg10635122	0.181806	0.165398	-0.0164074	0.0317643	19	52391090	ZNF577	Body	ZNF577
cg20451566	0.567123	0.58798	0.0208567	0.0317777	12	54867454	GTSF1	TSS200	GTSF1
cg12479651	0.739476	0.727512	-0.0119639	0.0317777	1	113250469	RHOC	TSS1500
cg04338250	0.904771	0.89087	-0.0139007	0.0317848	19	46543685	IGFL4	Body	IGFL4
cg25331582	0.836131	0.849214	0.0130829	0.0317848	3	140565417		IGR
cg16459981	0.911356	0.924794	0.013438	0.0318015	2	169630660	CERS6	3'UTR	CERS6
cg24586528	0.701348	0.712738	0.01139	0.0318229	13	58299073	PCDH17	Body
cg25776856	0.0745133	0.0616578	-0.0128555	0.0318303	7	107302415	SLC26A4	Body
cg24937298	0.661917	0.67347	0.011553	0.031858	12	92535892	C12orf79	Body
cg10866988	0.549248	0.509891	-0.039357	0.0318727	1	235814946	GNG4	TSS1500
cg23952210	0.865951	0.879434	0.0134835	0.0318825	5	138865466		IGR
cg02857726	0.682677	0.695793	0.0131161	0.0318825	3	149088388	TM4SF1	Body
cg00347620	0.290752	0.277956	-0.0127962	0.0318917	12	115109730	TBX3	Body
cg02878382	0.848602	0.865435	0.0168338	0.0319199	14	104665702		IGR
cg13722389	0.870455	0.850346	-0.020109	0.032037	18	12092983	ANKRD62	TSS1500
cg10606193	0.404405	0.420568	0.0161634	0.032037	14	98602336		IGR
cg20206443	0.74691	0.757136	0.0102257	0.0320685	8	66950134	DNAJC5B	5'UTR	DNAJC5B
cg04674201	0.164273	0.189004	0.0247308	0.0320874	6	96133842		IGR
cg11998619	0.770438	0.745605	-0.0248334	0.0321344	19	48364243		IGR
cg12036633	0.56677	0.405789	-0.160981	0.0321421	15	63758958		IGR
cg25094742	0.720516	0.740864	0.0203475	0.0321771	5	26728445		IGR
cg01171213	0.609577	0.62094	0.0113622	0.0321798	16	28911645	ATP2A1	Body
cg07543334	0.809348	0.82917	0.0198226	0.0321978	8	42397703	SMIM19	5'UTR	SMIM19
cg07221526	0.265612	0.295977	0.0303642	0.032224	10	99185307	PGAM1	TSS1500
cg13558166	0.782562	0.800737	0.0181747	0.032271	11	125933911	CDON	TSS1500
cg08003943	0.496291	0.519782	0.023491	0.032303	16	12096413	SNX29	Body	SNX29
cg24206473	0.719146	0.736066	0.0169196	0.032303	7	151137931	CRYGN	TSS1500	CRYGN
cg16081903	0.907793	0.924008	0.0162154	0.032303	16	26606169		IGR
cg15937641	0.63044	0.646018	0.0155785	0.032303	1	117529619	PTGFRN	3'UTR
cg19523667	0.680423	0.698096	0.0176735	0.0323177	7	44795780	ZMIZ2	TSS200
cg27481499	0.769279	0.753373	-0.0159054	0.0323472	10	95198200	MYOF	Body
cg19730887	0.752986	0.763688	0.0107023	0.0323581	3	15085146	NR2C2	3'UTR
cg23934955	0.556548	0.570632	0.014084	0.0324095	8	145024939	PLEC1	5'UTR
cg24755996	0.897004	0.87387	-0.0231334	0.0324943	2	3642967	COLEC11	5'UTR	COLEC11
cg23866866	0.305277	0.255151	-0.0501263	0.0325012	2	162274188	TBR1	Body	TBR1
cg08129505	0.378147	0.344143	-0.0340035	0.0325087	19	15582687	PGLYRP2	Body
cg12378187	0.219932	0.20547	-0.0144618	0.0325224	3	62355443	FEZF2	3'UTR
cg23063536	0.894596	0.905651	0.0110558	0.0325262	1	156119676	SEMA4A	TSS200	SEMA4A
cg04009867	0.753616	0.772093	0.018477	0.0325666	21	39343803		IGR
cg17302948	0.202502	0.21914	0.0166377	0.0325666	11	36171531	LDLRAD3	5'UTR
cg13353468	0.714048	0.728594	0.0145464	0.0325666	5	79155470		IGR
cg12032497	0.6989	0.682341	-0.0165591	0.0325927	3	121487463		IGR
cg20407028	0.864083	0.879604	0.0155212	0.0325945	12	127635262		IGR
cg07905696	0.461083	0.447381	-0.0137024	0.0326118	6	5026164		IGR
cg13735018	0.833628	0.848358	0.0147301	0.0326521	6	158404121	SYNJ2	Body
cg02403198	0.0702066	0.0815972	0.0113906	0.0326521	2	71292147		IGR
cg17270805	0.430027	0.452462	0.0224355	0.0326567	13	46757399	LCP1	TSS1500
cg06905789	0.642411	0.653106	0.0106958	0.0326663	14	99715200	BCL11B	Body
cg17509592	0.744029	0.766717	0.0226876	0.0327296	1	101664847		IGR
cg18278444	0.771279	0.758568	-0.0127101	0.0327569	19	54617611	TFPT	Body
cg09908745	0.421538	0.449909	0.0283712	0.0327589	8	123360240		IGR
cg13234569	0.185121	0.166046	-0.0190754	0.0327655	1	207818036	CR1L	TSS1500
cg17676631	0.193192	0.22665	0.0334575	0.032768	19	13735020		IGR
cg01350713	0.322086	0.343311	0.0212249	0.0327729	8	30251488	RBPMS	Body
cg25901805	0.863858	0.877582	0.0137238	0.0327763	6	144286162	PLAGL1	5'UTR	PLAGL1
cg25589248	0.865643	0.854562	-0.0110806	0.0327796	14	76776470		IGR
cg25121365	0.585906	0.596335	0.0104282	0.0328054	5	156695069	CYFIP2	TSS1500
cg21088460	0.777849	0.742697	-0.0351525	0.0328797	19	18499786	GDF15	3'UTR
cg02890368	0.35714	0.324418	-0.0327218	0.0328889	20	57427650	GNAS	TSS1500
cg12903648	0.908827	0.921676	0.012849	0.0328971	1	157522570	FCRL5	TSS1500
cg06878361	0.279089	0.264939	-0.0141494	0.0329011	19	52390810	ZNF577	Body	ZNF577
cg10797624	0.442864	0.468526	0.0256621	0.0329103	20	62382338	ZBTB46	Body
cg10168722	0.248973	0.237521	-0.0114525	0.0329602	14	38068608		IGR
cg01727431	0.467857	0.513272	0.0454149	0.0329706	1	871057	SAMD11	Body
cg20592075	0.616043	0.653391	0.037348	0.0329706	7	45921668		IGR
cg08635575	0.788276	0.803491	0.0152156	0.0329833	9	80189185	GNA14	Body
cg02310358	0.219965	0.203329	-0.0166363	0.0330639	14	69446979	ACTN1	TSS1500
cg09689895	0.714347	0.728302	0.0139547	0.0330639	2	234974853	SPP2	Body
cg24954210	0.878923	0.891113	0.0121899	0.0330639	3	62856521	CADPS	Body
cg23109714	0.617737	0.628615	0.0108779	0.0330639	11	529028		IGR
cg27333706	0.310969	0.32382	0.0128506	0.0330829	1	209602002	LOC642587	TSS200
cg26224354	0.73889	0.692776	-0.0461139	0.0330867	7	1096374	C7orf50	Body	C7orf50
cg13279927	0.462761	0.473014	0.0102534	0.0330867	20	60939416	LAMA5	Body
cg24924667	0.650546	0.682945	0.032399	0.0331097	2	213294161	ERBB4	Body
cg17548913	0.61303	0.633241	0.0202114	0.0331614	19	16023906	CYP4F11	3'UTR
cg16899036	0.449752	0.432855	-0.0168972	0.0331614	19	19052705	HOMER3	TSS1500	HOMER3
cg14563948	0.738852	0.754834	0.0159815	0.0331698	2	38827464	HNRNPLL	Body
cg08971063	0.742104	0.763009	0.0209046	0.0331744	12	131337435		IGR
cg05303899	0.684334	0.704384	0.0200504	0.0331744	2	9919494		IGR
cg00966482	0.744875	0.767589	0.0227146	0.033187	6	11111926	HERV-FRD	1stExon
cg13996610	0.718345	0.696174	-0.0221715	0.033187	4	85407674		IGR
cg26498539	0.772542	0.784652	0.0121102	0.0332125	2	198362275	HSPD1	Body
cg05303280	0.57015	0.58939	0.0192398	0.0332169	15	51632611	GLDN	TSS1500
cg13002740	0.372468	0.390059	0.017591	0.0332169	20	62367632	LIME1	5'UTR
cg20645177	0.88689	0.899794	0.0129035	0.0332298	10	61841407	ANK3	Body	ANK3
cg14556683	0.290963	0.27706	-0.0139029	0.0332326	19	15342982	EPHX3	1stExon
cg03655684	0.697639	0.728787	0.0311482	0.0332379	16	1508785	CLCN7	Body
cg20939696	0.246643	0.272128	0.0254849	0.0332708	4	130965162		IGR
cg20553985	0.486398	0.513758	0.0273599	0.0332791	14	23030012		IGR
cg02601249	0.823915	0.809119	-0.0147957	0.0332791	2	81423813		IGR
cg26627593	0.86356	0.878215	0.0146549	0.0332866	2	16534410		IGR
cg18880384	0.815134	0.827239	0.0121052	0.0332866	6	32365113	BTNL2	Body
cg13182599	0.179646	0.190497	0.0108512	0.0332866	14	69282992		IGR
cg03083228	0.295971	0.32686	0.0308891	0.0333003	11	43660436		IGR
cg19613575	0.811013	0.823296	0.0122835	0.0333345	13	98300922		IGR
cg24666096	0.587561	0.630521	0.0429597	0.0333371	11	119478604		IGR
cg03928246	0.886283	0.848024	-0.0382591	0.0333371	1	89742686		IGR
cg26696612	0.910295	0.923161	0.0128652	0.0333371	22	19333586	HIRA	Body
cg05862007	0.870896	0.881171	0.0102749	0.0333835	2	48950153	GTF2A1L	Body
cg16626764	0.481055	0.496371	0.0153153	0.0334076	14	91077172	TTC7B	ExonBnd
cg20697394	0.26075	0.275758	0.0150081	0.0334076	12	132918305		IGR
cg20329772	0.0775097	0.0896245	0.0121148	0.0334076	12	108177803		IGR
cg22516649	0.452154	0.477578	0.0254245	0.0334083	8	97718934	CPQ	5'UTR
cg09849314	0.349639	0.319561	-0.0300773	0.0334125	3	195283427		IGR
cg16001298	0.606656	0.618572	0.0119162	0.0334125	6	33825135		IGR
cg25576682	0.88149	0.896524	0.0150341	0.0334323	6	132006596	ENPP3	Body
cg23807192	0.11238	0.125295	0.012915	0.0334426	13	32381613		IGR
cg26757472	0.355984	0.3727	0.0167158	0.0334698	16	86387131		IGR
cg09851450	0.613616	0.633651	0.0200356	0.033476	1	100878659	CDC14A	Body
cg26090045	0.598129	0.610703	0.0125741	0.033476	17	68025978		IGR
cg16922900	0.141959	0.154878	0.0129193	0.0335078	11	124616321	NRGN	3'UTR	NRGN
cg05594525	0.230614	0.211948	-0.0186657	0.0335117	8	53476865	FAM150A	Body	ALKAL1
cg03325667	0.262854	0.240479	-0.0223752	0.0335159	10	43447292		IGR
cg26011615	0.880189	0.857923	-0.0222665	0.0335489	1	212839307		IGR
cg18444916	0.72817	0.780952	0.0527812	0.0335846	3	72035916		IGR
cg17204113	0.177573	0.206755	0.0291817	0.0335846	6	8108669		IGR
cg11314536	0.745333	0.762591	0.0172582	0.0335846	22	18033434	CECR2	3'UTR	CECR2
cg14774362	0.928131	0.914233	-0.013898	0.0335997	12	132700559	GALNT9	Body
cg08510849	0.783129	0.796088	0.0129584	0.0335997	11	95931461	MAML2	Body
cg01820934	0.889093	0.912093	0.0229997	0.033602	2	102614569	IL1R2	5'UTR	IL1R2
cg13449962	0.492954	0.506816	0.0138622	0.0336226	6	170195263	LINC00574	ExonBnd
cg18627729	0.278762	0.297575	0.0188124	0.0336334	13	25806646		IGR
cg16032415	0.356854	0.369263	0.0124085	0.0336334	8	95278692		IGR
cg05244766	0.869751	0.880115	0.0103635	0.033638	11	67350499	GSTP1	TSS1500
cg07695272	0.852868	0.86397	0.0111015	0.0337139	16	84737668	USP10	Body
cg10666916	0.174219	0.210723	0.036504	0.0337235	6	33872206		IGR
cg11087036	0.456319	0.43069	-0.0256293	0.03375	1	24818226		IGR
cg06076931	0.447391	0.422182	-0.0252098	0.0337582	11	134231728	GLB1L2	Body
cg22350116	0.583522	0.562358	-0.021164	0.0337859	20	36542169	VSTM2L	Body	VSTM2L
cg12057356	0.928189	0.938832	0.0106433	0.0337859	2	239895956		IGR
cg14128641	0.171058	0.154461	-0.0165968	0.0337876	19	19371927	HAPLN4	Body
cg12895370	0.687792	0.673358	-0.0144342	0.0338115	12	6755816	ACRBP	Body
cg03895496	0.909885	0.920167	0.0102815	0.0338494	7	92398176	CDK6	Body
cg23428143	0.670006	0.633182	-0.0368239	0.0338558	14	57385648	OTX2OS1	Body
cg07707732	0.765326	0.780838	0.0155117	0.0338558	20	56776940		IGR
cg05716350	0.756037	0.736253	-0.0197838	0.0338583	4	79592882		IGR
cg27080871	0.879672	0.900335	0.020663	0.0338644	5	121206364		IGR
cg06700063	0.107611	0.119084	0.0114739	0.0338644	2	1158609	SNTG2	Body	SNTG2
cg02899083	0.61666	0.629585	0.012926	0.0338898	11	20790663	NELL1	Body
cg04858631	0.500267	0.513296	0.0130291	0.0339237	10	74035570	DDIT4	3'UTR
cg10343985	0.868928	0.856126	-0.0128022	0.0339237	1	236792317		IGR
cg15768137	0.783686	0.796912	0.013226	0.0339279	10	5544118		IGR
cg03074188	0.350565	0.323835	-0.0267301	0.0339299	8	37557348		IGR
cg24940433	0.303359	0.324527	0.0211685	0.0339299	8	99306708	NIPAL2	TSS200
cg23698632	0.625988	0.644167	0.0181793	0.0339386	22	27670996		IGR
cg23878451	0.818569	0.840991	0.0224222	0.0339415	3	152368182		IGR
cg20032280	0.720513	0.701492	-0.0190208	0.0339452	3	113160640	CFAP44	TSS1500
cg13024052	0.923659	0.936482	0.0128233	0.033952	2	10223562		IGR
cg19438683	0.510878	0.473026	-0.0378526	0.0339961	1	47889373	LINC01389	Body	LINC01389
cg16253363	0.636781	0.661871	0.02509	0.0339961	15	101300395		IGR
cg09547119	0.337591	0.315573	-0.0220176	0.0339961	19	52391367	ZNF577	TSS200	ZNF577
cg21802808	0.410372	0.437501	0.0271294	0.0340034	8	142716902		IGR
cg13049229	0.790063	0.801556	0.0114929	0.0340086	19	18417010		IGR
cg11330239	0.650468	0.662938	0.0124695	0.0340489	20	46069896		IGR
cg03500518	0.356557	0.378365	0.0218088	0.0340625	10	125001384		IGR
cg22472290	0.691524	0.656569	-0.0349549	0.0340683	19	52391480	ZNF577	TSS1500	ZNF577
cg08791922	0.273867	0.288392	0.0145245	0.0340683	17	32964265	TMEM132E	Body
cg17411786	0.696501	0.734105	0.0376042	0.0340781	10	98766193	SLIT1	Body
cg07566286	0.711435	0.684701	-0.0267342	0.0340781	11	45924191	MAPK8IP1	Body	MAPK8IP1
cg12343638	0.0949254	0.112602	0.0176763	0.0340781	5	140588231	PCDHB12	TSS200	PCDHB12
cg14903884	0.869332	0.880875	0.0115436	0.0340781	17	3676205	ITGAE	Body
cg23413527	0.924579	0.935839	0.01126	0.0340781	15	95145293		IGR
cg12651598	0.572503	0.603937	0.0314342	0.0340947	12	114913965		IGR
cg18998938	0.18493	0.19652	0.0115897	0.0341162	3	87846180		IGR
cg04222148	0.847174	0.835954	-0.0112202	0.034117	9	139227752	GPSM1	Body
cg23948843	0.620359	0.60479	-0.0155681	0.0341198	2	164204752		IGR
cg00955254	0.486627	0.524282	0.037655	0.0341247	17	53314582		IGR
cg09584118	0.517245	0.540102	0.0228564	0.0341247	11	45273975	SYT13	Body
cg08799394	0.782095	0.793502	0.0114066	0.0341247	10	97049193	PDLIM1	Body
cg24266485	0.189876	0.159673	-0.0302026	0.0341274	6	33084840	HLA-DPB2	Body	HLA-DPB2
cg24621572	0.785125	0.739006	-0.0461186	0.0341413	20	55909767	SPO11	Body	SPO11
cg05894480	0.517979	0.559846	0.0418671	0.0341413	17	72106016		IGR
cg22013249	0.721456	0.760417	0.0389612	0.0341413	2	23897260	KLHL29	Body	KLHL29
cg24824686	0.559833	0.596957	0.0371246	0.0341838	10	129797777	PTPRE	5'UTR
cg00981945	0.874817	0.891975	0.0171587	0.0342191	1	173977793		IGR
cg25191041	0.0433819	0.0550167	0.0116348	0.0342743	21	44782470		IGR
cg15226147	0.176708	0.164948	-0.0117601	0.0342754	19	1275266	C19orf24	TSS1500
cg27156259	0.672283	0.686025	0.0137423	0.0343578	12	120688673	PXN	Body
cg01137471	0.0959959	0.0853592	-0.0106367	0.0343594	9	841340	DMRT1	TSS1500
cg12998942	0.845926	0.832038	-0.013888	0.0343618	4	103781683	UBE2D3	Body
cg21728101	0.210146	0.265386	0.0552401	0.0344513	7	1979360	MAD1L1	Body
cg19239924	0.877139	0.887547	0.0104087	0.0344513	12	106698108	TCP11L2	5'UTR
cg05571840	0.827061	0.85539	0.028329	0.0344719	9	119033738	PAPPA	Body
cg06668703	0.665827	0.634741	-0.0310855	0.0345309	19	56905587	ZNF582-AS1	Body
cg05901920	0.353355	0.37556	0.0222057	0.0345309	1	217251479	ESRRG	TSS1500
cg10228336	0.679379	0.692391	0.0130119	0.0345309	16	21963430	UQCRC2	TSS1500
cg04910587	0.880562	0.900094	0.0195321	0.0345703	1	205721920		IGR
cg16674433	0.646956	0.633133	-0.0138233	0.0345818	17	19314408	RNF112	TSS200
cg13014284	0.757886	0.773119	0.0152333	0.0346282	1	93644337	TMED5	Body
cg11199798	0.208612	0.237742	0.0291293	0.0346822	11	10525508	AMPD3	Body
cg22007237	0.652861	0.690107	0.0372464	0.0347071	11	68452938	GAL	Body	GAL
cg01291088	0.913801	0.935071	0.02127	0.0347219	16	67687648	RLTPR	Body
cg12610519	0.251792	0.241656	-0.0101355	0.0347219	1	16494002		IGR
cg15667493	0.829736	0.843508	0.0137719	0.0347258	5	55404179	ANKRD55	Body
cg13388253	0.712976	0.657966	-0.0550099	0.0347515	19	51505507	KLK8	TSS1500
cg18238908	0.844095	0.859696	0.0156013	0.0347515	1	33893978		IGR
cg15236764	0.0811003	0.0917374	0.0106371	0.0347515	11	88148434		IGR
cg25331880	0.604247	0.614339	0.0100926	0.0347515	19	30435467	C19orf2	Body
cg20799917	0.249336	0.268152	0.0188157	0.0347607	2	38894198	GALM	Body
cg09033333	0.467046	0.436775	-0.0302706	0.0347692	10	133892406		IGR
cg03015433	0.0964924	0.0849736	-0.0115188	0.0347692	16	56623111	MT3	TSS200
cg12096894	0.81254	0.793297	-0.0192431	0.0348055	11	66177854		IGR
cg26614504	0.156152	0.132227	-0.0239246	0.0348118	1	11919046	NPPB	TSS200	NPPB
cg05734675	0.104172	0.1169	0.0127276	0.0348118	10	537033	DIP2C	Body	DIP2C
cg03862957	0.443817	0.479646	0.035829	0.0348279	20	5670217		IGR
cg11603107	0.880909	0.860787	-0.0201222	0.0348447	17	39297098	KRTAP4-6	TSS1500
cg10216111	0.888493	0.877585	-0.0109084	0.0348447	2	43298734		IGR
cg26623696	0.833739	0.813968	-0.0197717	0.0348727	11	90797970		IGR
cg10109874	0.848398	0.86432	0.0159212	0.0349635	19	46210471		IGR
cg00827395	0.91643	0.901277	-0.0151524	0.0349944	4	105372404		IGR
cg16220513	0.94519	0.932375	-0.0128145	0.0349944	14	52471323	C14orf166	3'UTR
cg20678835	0.813543	0.829796	0.0162532	0.0350057	1	23521332	HTR1D	TSS200	HTR1D
cg20215176	0.760401	0.775455	0.0150542	0.0350057	4	100385025		IGR
cg20713700	0.659838	0.674569	0.0147307	0.0350057	3	101439952		IGR
cg08706709	0.905722	0.890071	-0.0156519	0.035017	5	108389984	FER	Body	FER
cg06902698	0.694176	0.679671	-0.0145049	0.0350454	1	151137676	SCNM1	TSS1500
cg23612423	0.500946	0.441541	-0.0594047	0.0350518	12	55350219	TESPA1	3'UTR	TESPA1
cg14714222	0.312863	0.345547	0.0326831	0.0350518	20	47440761	PREX1	Body
cg17441181	0.791869	0.81772	0.0258512	0.0350518	1	231155980	MIR1182	TSS1500	MIR1182
cg26087535	0.26253	0.25212	-0.0104099	0.0350518	17	7077446	ASGR1	Body
cg20425444	0.0562116	0.0674467	0.0112351	0.035058	8	18671961	PSD3	Body
cg26348348	0.22472	0.206784	-0.0179356	0.0350739	2	133428993	LYPD1	1stExon
cg04847066	0.519174	0.530864	0.0116902	0.0351168	20	47147700		IGR
cg04412303	0.513567	0.482282	-0.0312849	0.035117	19	7813963	CD209	TSS1500
cg27008631	0.669111	0.650175	-0.0189358	0.0352212	19	49176342	NTN5	TSS200
cg00770158	0.401221	0.411932	0.0107114	0.0352212	3	57134628	IL17RD	Body	IL17RD
cg18072687	0.798236	0.816089	0.017853	0.0352785	11	2406272	CD81	Body
cg04325130	0.722135	0.739869	0.0177336	0.0352785	13	112507698		IGR
cg00461022	0.626372	0.648027	0.0216549	0.0353113	5	16618052	FAM134B	TSS1500
cg20328799	0.620819	0.641294	0.0204757	0.0353167	2	120985492		IGR
cg05923445	0.698196	0.667957	-0.0302398	0.0353255	19	55587181	EPS8L1	TSS200	EPS8L1
cg01035923	0.827195	0.844455	0.01726	0.0353275	14	32544480		IGR
cg13695587	0.883947	0.895053	0.0111059	0.0353453	10	105521340	SH3PXD2A	Body	SH3PXD2A
cg14202652	0.156582	0.182378	0.0257958	0.0354158	2	98750944	VWA3B	Body	VWA3B
cg03921763	0.463294	0.488039	0.024745	0.0354473	1	232054260	DISC1	Body
cg04963967	0.591555	0.568568	-0.0229871	0.0354582	7	139167427	KLRG2	Body
cg00947576	0.861089	0.882367	0.0212775	0.0354845	2	225747276	DOCK10	Body
cg14282096	0.608041	0.625683	0.017642	0.0355388	3	180585842	LOC101928882	Body
cg03598833	0.799436	0.809507	0.0100718	0.0355529	12	96819460		IGR
cg16015622	0.74598	0.757439	0.0114583	0.0355813	3	128996855	HMCES	TSS1500
cg13132197	0.597611	0.614604	0.0169925	0.0356184	8	56873738	LYN	Body	LYN
cg09825550	0.789704	0.800091	0.0103868	0.0356201	17	10181940		IGR
cg20409636	0.172083	0.182178	0.0100958	0.0356369	12	58146180	CDK4	TSS200	CDK4
cg14524622	0.694098	0.704425	0.0103268	0.0356398	4	186487810		IGR
cg21386484	0.271082	0.290635	0.0195531	0.035666	6	32159527	GPSM3	Body
cg12898747	0.437389	0.46671	0.0293211	0.0356713	13	38249979	TRPC4	Body	TRPC4
cg24413781	0.348871	0.316046	-0.0328243	0.0356998	19	8273693	LASS4	TSS1500
cg18634030	0.39726	0.424603	0.0273437	0.0356998	17	77105890	HRNBP3	Body
cg14029723	0.599894	0.616995	0.0171013	0.0356998	3	14470999	SLC6A6	5'UTR
cg03374820	0.317702	0.343752	0.0260497	0.0357137	3	103513634		IGR
cg19738404	0.622398	0.64098	0.0185817	0.0357139	2	127644612		IGR
cg26516498	0.412691	0.388355	-0.0243357	0.0357226	3	4344830	SETMAR	TSS1500
cg19591644	0.92072	0.941477	0.0207568	0.0357241	10	131911207		IGR
cg18912762	0.489074	0.45042	-0.0386533	0.0357722	1	240554567	FMN2	Body	FMN2
cg03327257	0.845981	0.858495	0.0125138	0.0357761	5	144909454		IGR
cg22890159	0.62394	0.599986	-0.0239541	0.0357835	19	46267312	BHMG1	Body
cg11301670	0.861758	0.872122	0.0103634	0.0358087	6	167363345	RNASET2	Body
cg21821833	0.239097	0.227705	-0.0113924	0.0358102	3	42306493	CCK	TSS200
cg14435498	0.452829	0.436893	-0.0159362	0.0358349	10	133251574		IGR
cg21268422	0.877692	0.915818	0.038126	0.0358997	21	42620091	BACE2	Body	BACE2
cg27033231	0.853111	0.82844	-0.0246711	0.0358997	7	143208667		IGR
cg06426114	0.476073	0.453409	-0.0226638	0.0358997	17	6355097	PITPNM3	3'UTR
cg08049640	0.180196	0.161901	-0.0182943	0.0358997	17	6616799	SLC13A5	TSS200	SLC13A5
cg05600421	0.824371	0.84169	0.0173189	0.0358997	11	30597981	MPPED2	Body	MPPED2
[truncated: 967 more rows]

## Sheet: Supplementary Table 2
Supplementary Table 2. Overlapping genes with Mehta et al. (2019)
				This study			Mehta 2019
Gene	Chr	Position (bp)	Feature	CpG	Delta Beta	FDR	CpG	Effect beta	P-value	DOE validation
SAMD11	1	871057	Body	cg01727431	0.0454149	0.0329706	cg03735847	-0.0205886	0.0498284	Diff
SKI	1	2163529	Body	cg15132013	0.0281373	0.0421111	cg15564619	-0.149683	0.00363673	Diff
SKI	1	2163529	Body	cg15132013	0.0281373	0.0421111	cg16417118	-0.139868	0.0116511	Diff
SKI	1	2163529	Body	cg15132013	0.0281373	0.0421111	cg06382459	-0.0371072	0.0136359	Diff
SKI	1	2163529	Body	cg15132013	0.0281373	0.0421111	cg01787285	-0.212437	0.0155564	Diff
SKI	1	2163529	Body	cg15132013	0.0281373	0.0421111	cg06815887	0.0108489	0.0226664	Hyper
SKI	1	2163529	Body	cg15132013	0.0281373	0.0421111	cg15132013	-0.0829095	0.0426625	Diff
SKI	1	2163529	Body	cg15132013	0.0281373	0.0421111	cg01445240	-0.0371605	0.0472451	Diff
SKI	1	2163529	Body	cg15132013	0.0281373	0.0421111	cg21405929	-0.0208779	0.0475113	Diff
MMEL1	1	2526950	Body	cg00492341	-0.0262708	0.0421995	cg05838104	-0.157982	0.0142969	Hypo
MMEL1	1	2541073	Body	cg21389723	-0.0140213	0.0222501	cg05838104	-0.157982	0.0142969	Hypo
ARHGEF16	1	3370110	TSS1500	cg02061553	-0.0119471	0.0379979	cg02731917	-0.0687037	0.0307644	Hypo
MEGF6	1	3517255	Body	cg01719007	0.0122109	0.00798061	cg00167913	0.568946	0.0475086	Hyper
TP73	1	3649250	Body	cg25196575	-0.0186308	0.0497398	cg09248714	0.143602	0.0236103	Diff
TP73	1	3649250	Body	cg25196575	-0.0186308	0.0497398	cg00565688	0.0901572	0.0402925	Diff
LOC100133612	1	3822762	Body	cg00935967	0.0183748	0.0476883	cg00935967	-0.0474937	0.0284251	Diff
CHD5	1	6187886	Body	cg25143235	-0.0129367	0.0294774	cg17831269	-0.0397365	0.0167101	Hypo
CHD5	1	6187886	Body	cg25143235	-0.0129367	0.0294774	cg18283627	-0.0282095	0.0480869	Hypo
CHD5	1	6187886	Body	cg25143235	-0.0129367	0.0294774	cg14995214	0.0645516	0.0483759	Diff
CHD5	1	6207061	Body	cg02504868	0.0103802	0.0473855	cg17831269	-0.0397365	0.0167101	Diff
CHD5	1	6207061	Body	cg02504868	0.0103802	0.0473855	cg18283627	-0.0282095	0.0480869	Diff
CHD5	1	6207061	Body	cg02504868	0.0103802	0.0473855	cg14995214	0.0645516	0.0483759	Hyper
CAMTA1	1	6967037	Body	cg26669159	-0.0100545	0.0434618	cg23937295	-0.109289	0.013382	Hypo
CAMTA1	1	6967037	Body	cg26669159	-0.0100545	0.0434618	cg10626316	0.0825689	0.0199908	Diff
CAMTA1	1	6967037	Body	cg26669159	-0.0100545	0.0434618	cg26413691	-0.050567	0.0226171	Hypo
CAMTA1	1	6967037	Body	cg26669159	-0.0100545	0.0434618	cg05048057	-0.0523255	0.0265851	Hypo
CAMTA1	1	6967037	Body	cg26669159	-0.0100545	0.0434618	cg19248302	-0.0146221	0.0355945	Hypo
CAMTA1	1	6967037	Body	cg26669159	-0.0100545	0.0434618	cg20010635	-0.0192651	0.0365672	Hypo
CAMTA1	1	7210948	Body	cg03765258	0.0220523	0.0440919	cg23937295	-0.109289	0.013382	Diff
CAMTA1	1	7210948	Body	cg03765258	0.0220523	0.0440919	cg10626316	0.0825689	0.0199908	Hyper
CAMTA1	1	7210948	Body	cg03765258	0.0220523	0.0440919	cg26413691	-0.050567	0.0226171	Diff
CAMTA1	1	7210948	Body	cg03765258	0.0220523	0.0440919	cg05048057	-0.0523255	0.0265851	Diff
CAMTA1	1	7210948	Body	cg03765258	0.0220523	0.0440919	cg19248302	-0.0146221	0.0355945	Diff
CAMTA1	1	7210948	Body	cg03765258	0.0220523	0.0440919	cg20010635	-0.0192651	0.0365672	Diff
CAMTA1	1	7673723	Body	cg03016920	-0.0154149	0.0360479	cg23937295	-0.109289	0.013382	Hypo
CAMTA1	1	7673723	Body	cg03016920	-0.0154149	0.0360479	cg10626316	0.0825689	0.0199908	Diff
CAMTA1	1	7673723	Body	cg03016920	-0.0154149	0.0360479	cg26413691	-0.050567	0.0226171	Hypo
CAMTA1	1	7673723	Body	cg03016920	-0.0154149	0.0360479	cg05048057	-0.0523255	0.0265851	Hypo
CAMTA1	1	7673723	Body	cg03016920	-0.0154149	0.0360479	cg19248302	-0.0146221	0.0355945	Hypo
CAMTA1	1	7673723	Body	cg03016920	-0.0154149	0.0360479	cg20010635	-0.0192651	0.0365672	Hypo
PIK3CD	1	9781963	Body	cg19267205	0.0117498	0.0310367	cg01434679	-0.0254114	0.0410995	Diff
PIK3CD	1	9781963	Body	cg19267205	0.0117498	0.0310367	cg07427436	-0.0794933	0.0425343	Diff
PIK3CD	1	9781963	Body	cg19267205	0.0117498	0.0310367	cg11947782	-0.066798	0.0479095	Diff
FHAD1	1	15652624	Body	cg06506533	0.0130656	0.000336838	cg08815479	-0.0762394	0.0234502	Diff
FHAD1	1	15652624	Body	cg06506533	0.0130656	0.000336838	cg06838175	-0.0757242	0.0258633	Diff
FHAD1	1	15652624	Body	cg06506533	0.0130656	0.000336838	cg11799650	-0.135451	0.0304726	Diff
IGSF21	1	18609251	Body	cg14955813	0.0271318	0.0219385	cg24925701	0.18033	0.0303802	Hyper
IGSF21	1	18649507	Body	cg21727992	0.0480897	0.0416472	cg24925701	0.18033	0.0303802	Hyper
CAPZB	1	19720023	Body	cg11174740	0.0104251	0.0413583	cg06788764	-0.0281695	0.0112156	Diff
CAPZB	1	19736408	Body	cg14417696	0.0226746	0.0273565	cg06788764	-0.0281695	0.0112156	Diff
CAPZB	1	19762766	Body	cg24462980	0.0210952	0.025558	cg06788764	-0.0281695	0.0112156	Diff
HTR1D	1	23521332	TSS200	cg20678835	0.0162532	0.0350057	cg00023024	-0.0282927	0.033725	Diff
TMEM57	1	25795613	Body	cg10304969	-0.021175	0.0150812	cg19925772	-0.0340056	0.00101364	Hypo
TMEM57	1	25795613	Body	cg10304969	-0.021175	0.0150812	cg13795696	-0.0452092	0.0323563	Hypo
ZYG11A	1	53308908	Body	cg24466241	-0.0114794	0.0316911	cg04830147	-0.026595	9.3e-05	Hypo
ZYG11A	1	53308908	Body	cg24466241	-0.0114794	0.0316911	cg06784991	0.0370931	0.0156759	Diff
DAB1	1	57469241	3'UTR	cg13260233	0.0280475	0.0226151	cg12411808	-0.0259445	0.0352771	Diff
GNG12	1	68189397	5'UTR	cg01301798	0.0125257	0.0179379	cg00147943	-0.0427997	0.0227999	Diff
GTF2B	1	89357908	TSS1500	cg13868361	-0.0276397	0.037127	cg14010405	0.0818233	0.0063892	Diff
GTF2B	1	89357908	TSS1500	cg13868361	-0.0276397	0.037127	cg10430205	0.0306102	0.0412229	Diff
HFM1	1	91868079	5'UTR	cg20029923	0.0236444	0.0140845	cg00070162	-0.0437989	0.0203105	Diff
HFM1	1	91870713	TSS1500	cg09737265	0.0269833	0.0424647	cg00070162	-0.0437989	0.0203105	Diff
EVI5	1	93251184	Body	cg24312719	-0.0177737	0.0367362	cg00761363	0.0253032	0.0107393	Diff
ABCA4	1	94534670	Body	cg08258230	0.0162798	0.0096725	cg12600556	-0.0366158	0.036407	Diff
ABCA4	1	94534670	Body	cg08258230	0.0162798	0.0096725	cg21692182	0.0127955	0.0467149	Hyper
TBX15	1	119522188	5'UTR	cg22378919	-0.0133295	0.0111651	cg06158650	0.0395657	0.00827268	Diff
BCL9	1	147082864	5'UTR	cg18429921	-0.0492528	0.0111684	cg23997339	0.0766089	0.0468575	Diff
C1orf51	1	150255213	TSS200	cg00764612	-0.0101895	0.0402549	cg14207163	-0.0229999	0.0465504	Hypo
JTB	1	153951279	TSS1500	cg22332037	-0.0125265	0.0247183	cg22332037	0.0281574	0.0196087	Diff
TADA1	1	166846182	TSS1500	cg26565099	-0.0106794	0.0416619	cg10556076	0.0303055	0.0155682	Diff
TADA1	1	166846182	TSS1500	cg26565099	-0.0106794	0.0416619	cg18226478	-0.0643035	0.0345518	Hypo
GPA33	1	167060565	TSS1500	cg01607187	-0.0148424	0.0154876	cg09115705	-0.0711713	0.0417069	Hypo
C1orf21	1	184467650	Body	cg12197822	0.0226196	0.0361141	cg24250374	-0.0365198	0.00148538	Diff
C1orf21	1	184467650	Body	cg12197822	0.0226196	0.0361141	cg09280838	-0.0267723	0.0334961	Diff
GPR25	1	200842282	1stExon	cg19940077	-0.0127459	0.0392491	cg13300273	0.141092	0.0100421	Diff
CR1L	1	207818036	TSS1500	cg13234569	-0.0190754	0.0327655	cg23026906	-0.0710073	0.0439135	Hypo
LOC642587	1	209602002	TSS200	cg27333706	0.0128506	0.0330829	cg25733599	-0.0618975	0.00194389	Diff
FMN2	1	240554567	Body	cg18912762	-0.0386533	0.0357722	cg01021334	-0.961035	0.00652373	Hypo
FMN2	1	240554567	Body	cg18912762	-0.0386533	0.0357722	cg00914146	-0.032814	0.0138459	Hypo
FMN2	1	240554567	Body	cg18912762	-0.0386533	0.0357722	cg19408449	-0.281555	0.0270261	Hypo
FMN2	1	240629046	Body	cg13966628	0.0197717	0.0407581	cg01021334	-0.961035	0.00652373	Diff
FMN2	1	240629046	Body	cg13966628	0.0197717	0.0407581	cg00914146	-0.032814	0.0138459	Diff
FMN2	1	240629046	Body	cg13966628	0.0197717	0.0407581	cg19408449	-0.281555	0.0270261	Diff
SDCCAG8	1	243637243	Body	cg16253144	-0.0449186	0.0433668	cg09069229	-0.022002	0.0106287	Hypo
KIF26B	1	245319978	Body	cg18967361	-0.0116069	0.014893	cg14037082	-0.0266715	0.0094204	Hypo
KIF26B	1	245319978	Body	cg18967361	-0.0116069	0.014893	cg22729008	-0.156656	0.0186274	Hypo
KIF26B	1	245319978	Body	cg18967361	-0.0116069	0.014893	cg03896752	-0.0307709	0.0213357	Hypo
KIF26B	1	245319978	Body	cg18967361	-0.0116069	0.014893	cg14252488	-0.0477681	0.0218314	Hypo
KIF26B	1	245319978	Body	cg18967361	-0.0116069	0.014893	cg00954875	-0.0331571	0.0403743	Hypo
KIF26B	1	245847603	Body	cg21382878	0.0113953	0.0128753	cg14037082	-0.0266715	0.0094204	Diff
KIF26B	1	245847603	Body	cg21382878	0.0113953	0.0128753	cg22729008	-0.156656	0.0186274	Diff
KIF26B	1	245847603	Body	cg21382878	0.0113953	0.0128753	cg03896752	-0.0307709	0.0213357	Diff
KIF26B	1	245847603	Body	cg21382878	0.0113953	0.0128753	cg14252488	-0.0477681	0.0218314	Diff
KIF26B	1	245847603	Body	cg21382878	0.0113953	0.0128753	cg00954875	-0.0331571	0.0403743	Diff
SNTG2	2	947515	Body	cg23953176	-0.035409	0.00416517	cg26450801	0.018683	0.0130937	Diff
SNTG2	2	947515	Body	cg23953176	-0.035409	0.00416517	cg20225749	-0.0388513	0.034332	Hypo
SNTG2	2	947589	Body	cg20193363	-0.0393477	0.00854746	cg26450801	0.018683	0.0130937	Diff
SNTG2	2	947589	Body	cg20193363	-0.0393477	0.00854746	cg20225749	-0.0388513	0.034332	Hypo
SNTG2	2	947634	Body	cg11691429	-0.0336899	0.0255384	cg26450801	0.018683	0.0130937	Diff
SNTG2	2	947634	Body	cg11691429	-0.0336899	0.0255384	cg20225749	-0.0388513	0.034332	Hypo
SNTG2	2	1158609	Body	cg06700063	0.0114739	0.0338644	cg26450801	0.018683	0.0130937	Hyper
SNTG2	2	1158609	Body	cg06700063	0.0114739	0.0338644	cg20225749	-0.0388513	0.034332	Diff
SNTG2	2	1270354	Body	cg07609206	-0.0216995	0.0459948	cg26450801	0.018683	0.0130937	Diff
SNTG2	2	1270354	Body	cg07609206	-0.0216995	0.0459948	cg20225749	-0.0388513	0.034332	Hypo
SNTG2	2	1286641	Body	cg12074541	-0.0292305	0.0221316	cg26450801	0.018683	0.0130937	Diff
SNTG2	2	1286641	Body	cg12074541	-0.0292305	0.0221316	cg20225749	-0.0388513	0.034332	Hypo
PXDN	2	1705085	Body	cg13461831	0.0433176	0.0125551	cg07608848	0.0166353	0.0103632	Hyper
PXDN	2	1705085	Body	cg13461831	0.0433176	0.0125551	cg25306511	-0.0269824	0.0395497	Diff
KLHL29	2	23726440	5'UTR	cg25560443	0.0212077	0.0481113	cg00747342	-0.0317969	0.0100548	Diff
KLHL29	2	23726440	5'UTR	cg25560443	0.0212077	0.0481113	cg15996406	0.0350356	0.0231176	Hyper
KLHL29	2	23726440	5'UTR	cg25560443	0.0212077	0.0481113	cg08649286	0.0118075	0.0476198	Hyper
KLHL29	2	23755963	5'UTR	cg13961295	0.0120086	0.04535	cg00747342	-0.0317969	0.0100548	Diff
KLHL29	2	23755963	5'UTR	cg13961295	0.0120086	0.04535	cg15996406	0.0350356	0.0231176	Hyper
KLHL29	2	23755963	5'UTR	cg13961295	0.0120086	0.04535	cg08649286	0.0118075	0.0476198	Hyper
KLHL29	2	23897260	Body	cg22013249	0.0389612	0.0341413	cg00747342	-0.0317969	0.0100548	Diff
KLHL29	2	23897260	Body	cg22013249	0.0389612	0.0341413	cg15996406	0.0350356	0.0231176	Hyper
KLHL29	2	23897260	Body	cg22013249	0.0389612	0.0341413	cg08649286	0.0118075	0.0476198	Hyper
VIT	2	36960330	Body	cg00674943	0.015817	0.0182938	cg02355646	0.0163177	0.0258418	Hyper
PRKCE	2	46213920	Body	cg08166072	0.0798528	0.0119847	cg04756223	-0.0770254	0.0333762	Diff
PRKCE	2	46213920	Body	cg08166072	0.0798528	0.0119847	cg00518941	-0.0146497	0.0377883	Diff
RNF103	2	86850406	5'UTR	cg27640988	-0.0425051	0.0273243	cg09348254	-0.0213803	0.0133134	Hypo
RNF103	2	86850406	5'UTR	cg27640988	-0.0425051	0.0273243	cg11958668	-0.0503261	0.0449202	Hypo
CREG2	2	102005029	TSS1500	cg01197556	0.0252875	0.0366748	cg06333233	-0.0489384	0.0370856	Diff
SH3RF3	2	109760376	Body	cg12915460	0.0106913	0.049521	cg24587185	-0.0637885	0.0180324	Diff
SH3RF3	2	109760376	Body	cg12915460	0.0106913	0.049521	cg17032565	-0.0134563	0.0364542	Diff
PCDP1	2	120302499	5'UTR	cg13833596	-0.0118293	0.0368942	cg11289006	-0.0187271	0.0174342	Hypo
EPB41L5	2	120770471	TSS200	cg03885684	0.108215	0.00586772	cg03075791	-0.0181752	0.0456674	Diff
GLI2	2	121739247	Body	cg14932133	0.0121327	0.0133143	cg12928622	-0.0274327	0.00146694	Diff
MYO7B	2	128293021	TSS1500	cg11732925	0.0135053	0.00542908	cg01577298	-0.042634	0.02723	Diff
MYO7B	2	128293021	TSS1500	cg11732925	0.0135053	0.00542908	cg07949777	-0.0130474	0.0423676	Diff
UBR3	2	170779769	Body	cg10443146	0.0107785	0.0397713	cg25354848	-0.0212401	0.0311679	Diff
COL5A2	2	190042991	Body	cg02580308	-0.0217417	0.0214905	cg01247454	-0.0308861	0.00812756	Hypo
COL5A2	2	190042991	Body	cg02580308	-0.0217417	0.0214905	cg23165166	-0.0345025	0.0425299	Hypo
ANKRD44	2	198103050	Body	cg00889019	0.0108921	0.0468684	cg22764380	0.0261971	0.0109012	Hyper
IHH	2	219920216	Body	cg08756441	-0.0160168	0.0429012	cg05715532	0.0709718	0.0118377	Diff
IHH	2	219920216	Body	cg08756441	-0.0160168	0.0429012	cg05499944	0.0870688	0.0445438	Diff
SGPP2	2	223289277	TSS200	cg00043095	0.0154393	0.0309698	cg14280181	-0.213563	0.0321274	Diff
FARSB	2	223478640	ExonBnd	cg19653382	-0.0117906	0.041274	cg22279507	-0.0151506	0.0362876	Hypo
WDFY1	2	224806760	Body	cg02879423	0.0214827	0.0448417	cg17778556	-0.143155	0.00536472	Diff
WDFY1	2	224806760	Body	cg02879423	0.0214827	0.0448417	cg15239304	-0.0229291	0.0336929	Diff
EFHD1	2	233499460	Body	cg06842071	0.0348815	0.0316032	cg27508753	0.0229069	0.0416254	Hyper
ESPNL	2	239017149	Body	cg15367000	0.013476	0.0036315	cg22596624	-0.0238481	0.014671	Diff
ESPNL	2	239017149	Body	cg15367000	0.013476	0.0036315	cg03563842	-0.0871438	0.0170292	Diff
MYEOV2	2	241076416	TSS1500	cg17342071	0.0307668	0.0274595	cg21565078	-0.02287	0.0286685	Diff
MYEOV2	2	241076441	TSS1500	cg21300895	0.019905	0.0310145	cg21565078	-0.02287	0.0286685	Diff
PASK	2	242048218	Body	cg19397991	0.0102616	0.011769	cg13797673	-0.0506508	0.0030448	Diff
ARL8B	3	5179022	Body	cg01209168	0.0124479	0.0113969	cg05648614	-0.0406507	0.029868	Diff
ARL8B	3	5179022	Body	cg01209168	0.0124479	0.0113969	cg18599155	-0.0543846	0.0448398	Diff
SLC6A11	3	10972892	Body	cg16292096	0.0163897	0.0315919	cg15284635	-0.137506	0.0220164	Diff
SLC6A1	3	11034311	TSS200	cg15445554	0.0201686	0.018414	cg10903281	0.0516072	0.0422302	Hyper
IQSEC1	3	13115168	TSS1500	cg08102508	-0.0113936	0.0399203	cg19023320	-0.0371887	0.021288	Hypo
CCK	3	42306493	TSS200	cg21821833	-0.0113924	0.0358102	cg06631317	-0.148324	0.00872032	Hypo
CACNA2D3	3	54307038	Body	cg01391954	-0.0190889	0.0390076	cg22211564	-0.0205307	0.0196588	Hypo
ERC2	3	55653533	3'UTR	cg22498565	0.0178625	0.0194658	cg22547978	-0.0206077	0.0164229	Diff
ERC2	3	55653533	3'UTR	cg22498565	0.0178625	0.0194658	cg14614917	0.163629	0.0338315	Hyper
IL17RD	3	57134628	Body	cg00770158	0.0107114	0.0352212	cg23727321	0.0679006	0.0332327	Hyper
IL17RD	3	57134628	Body	cg00770158	0.0107114	0.0352212	cg04922566	0.0479296	0.0479959	Hyper
IL17RD	3	57176708	Body	cg01079779	0.0282462	0.00165685	cg23727321	0.0679006	0.0332327	Hyper
IL17RD	3	57176708	Body	cg01079779	0.0282462	0.00165685	cg04922566	0.0479296	0.0479959	Hyper
LRIG1	3	66522924	Body	cg23145472	0.0438103	0.0114713	cg17247149	-0.0188748	0.0010188	Diff
LRIG1	3	66522924	Body	cg23145472	0.0438103	0.0114713	cg13450944	-0.037766	0.0379433	Diff
LRIG1	3	66523962	Body	cg25876683	0.0100769	0.0137256	cg17247149	-0.0188748	0.0010188	Diff
LRIG1	3	66523962	Body	cg25876683	0.0100769	0.0137256	cg13450944	-0.037766	0.0379433	Diff
LRIG1	3	66533732	Body	cg24644830	0.0203862	0.011167	cg17247149	-0.0188748	0.0010188	Diff
LRIG1	3	66533732	Body	cg24644830	0.0203862	0.011167	cg13450944	-0.037766	0.0379433	Diff
LRIG1	3	66543263	Body	cg24150385	0.0346228	0.00455486	cg17247149	-0.0188748	0.0010188	Diff
LRIG1	3	66543263	Body	cg24150385	0.0346228	0.00455486	cg13450944	-0.037766	0.0379433	Diff
FOXP1	3	71293767	5'UTR	cg07278181	0.0100937	0.0270614	cg15472885	-0.0262365	0.0164987	Diff
FOXP1	3	71293767	5'UTR	cg07278181	0.0100937	0.0270614	cg18153137	0.0580949	0.0212571	Hyper
FOXP1	3	71293767	5'UTR	cg07278181	0.0100937	0.0270614	cg09621618	0.0281502	0.0391132	Hyper
SLC12A8	3	124931985	TSS1500	cg25611254	0.04511	0.0293142	cg19768599	0.080951	0.0211598	Hyper
SLC12A8	3	124931985	TSS1500	cg25611254	0.04511	0.0293142	cg06983508	-0.148285	0.043481	Diff
SLC12A8	3	124931985	TSS1500	cg25611254	0.04511	0.0293142	cg06713373	-0.0440322	0.0438038	Diff
IGSF10	3	151161483	Body	cg27651254	0.0114825	0.00482531	cg12775479	-0.0226659	0.0244854	Diff
SOX2OT	3	181428462	Body	cg04948892	-0.0109622	0.0153667	cg23978504	0.0569855	0.0445725	Diff
LPP	3	188392237	Body	cg02667934	-0.0161375	0.0476117	cg01678383	0.0188728	0.00325952	Diff
LOC100130872-SPON2	4	1166873	Body	cg25002788	-0.0124969	0.0312939	cg14466863	-0.0860571	0.0362091	Hypo
MSX1	4	4864833	Body	cg01785568	0.0302214	0.0312939	cg21689228	-0.116078	0.00588864	Diff
PPP2R2C	4	6349421	Body	cg15458454	-0.0146307	0.0444893	cg20848488	-0.114712	0.0177835	Hypo
PPP2R2C	4	6417932	Body	cg20848488	0.0248373	0.0263143	cg20848488	-0.114712	0.0177835	Diff
SORCS2	4	7453673	Body	cg00417231	0.0239675	0.0193663	cg21254939	0.0873545	0.0223709	Hyper
SORCS2	4	7453673	Body	cg00417231	0.0239675	0.0193663	cg16175458	0.0432041	0.0490122	Hyper
GRID2	4	94120908	Body	cg16411338	0.0209591	0.0484436	cg23985818	0.283283	0.000903469	Hyper
SGMS2	4	108745279	TSS1500	cg02726377	-0.0219634	0.0306204	cg21630843	0.269344	0.00582517	Diff
SGMS2	4	108745279	TSS1500	cg02726377	-0.0219634	0.0306204	cg16217610	-0.0444102	0.0200492	Hypo
SGMS2	4	108749402	5'UTR	cg08028335	0.0105071	0.0310054	cg21630843	0.269344	0.00582517	Hyper
SGMS2	4	108749402	5'UTR	cg08028335	0.0105071	0.0310054	cg16217610	-0.0444102	0.0200492	Diff
HADH	4	108913443	Body	cg08746653	0.0192467	0.0411304	cg27527503	-0.0321902	0.0313155	Diff
SLC7A11	4	139113574	Body	cg05371417	0.0108139	0.0192984	cg02102889	0.0286936	0.00444614	Hyper
SLC7A11	4	139113574	Body	cg05371417	0.0108139	0.0192984	cg24869834	0.0229051	0.0490057	Hyper
MAML3	4	140958771	Body	cg03987648	0.0221739	0.0100935	cg02876341	-0.0315072	0.0421055	Diff
TBC1D9	4	141648570	Body	cg10685128	0.0108485	0.0102752	cg04256347	0.031715	0.0257524	Hyper
LRAT	4	155666468	Body	cg11793897	0.059578	0.0165301	cg23587449	0.0290898	0.0274405	Hyper
FNIP2	4	159707693	Body	cg15784646	0.0255562	0.0392491	cg04785555	-0.0991971	0.0135372	Diff
IRF2	4	185339075	Body	cg05501617	0.015199	0.0160907	cg08661678	0.0684212	0.00250367	Hyper
TRIML2	4	189022466	Body	cg13918324	0.0134697	0.0272302	cg03652810	-0.0314334	0.0457121	Diff
CCDC127	5	205947	Body	cg25580634	0.0109891	0.00527808	cg22496380	-0.0412836	0.0494589	Diff
LPCAT1	5	1463701	3'UTR	cg06859187	-0.01366	0.0186802	cg02455827	0.214514	0.00255602	Diff
LPCAT1	5	1463701	3'UTR	cg06859187	-0.01366	0.0186802	cg07902156	0.182408	0.00843153	Diff
LPCAT1	5	1463701	3'UTR	cg06859187	-0.01366	0.0186802	cg18766691	-0.0741619	0.0280555	Hypo
LPCAT1	5	1463701	3'UTR	cg06859187	-0.01366	0.0186802	cg20558160	-0.0215553	0.0426131	Hypo
LPCAT1	5	1509235	Body	cg06661456	0.0124764	0.00363675	cg02455827	0.214514	0.00255602	Hyper
LPCAT1	5	1509235	Body	cg06661456	0.0124764	0.00363675	cg07902156	0.182408	0.00843153	Hyper
LPCAT1	5	1509235	Body	cg06661456	0.0124764	0.00363675	cg18766691	-0.0741619	0.0280555	Diff
LPCAT1	5	1509235	Body	cg06661456	0.0124764	0.00363675	cg20558160	-0.0215553	0.0426131	Diff
ADAMTS16	5	5291745	Body	cg06353219	0.0126825	0.0394126	cg01717727	0.153709	0.00969116	Hyper
ADAMTS16	5	5291745	Body	cg06353219	0.0126825	0.0394126	cg18503643	-0.11803	0.0407444	Diff
FBXL7	5	15774448	Body	cg00039593	0.012583	0.0468144	cg24185447	-0.0282122	0.0127121	Diff
FBXL7	5	15774448	Body	cg00039593	0.012583	0.0468144	cg08235984	-0.0293968	0.0318097	Diff
FBXL7	5	15824580	Body	cg24134393	0.0411998	0.0373779	cg24185447	-0.0282122	0.0127121	Diff
FBXL7	5	15824580	Body	cg24134393	0.0411998	0.0373779	cg08235984	-0.0293968	0.0318097	Diff
FAM134B	5	16618052	TSS1500	cg00461022	0.0216549	0.0353113	cg16023551	-0.0247269	0.021293	Diff
FAM134B	5	16618061	TSS1500	cg07840532	0.0207675	0.0133143	cg16023551	-0.0247269	0.021293	Diff
EGFLAM	5	38434384	Body	cg07814776	0.0207598	0.00512306	cg08264481	-0.0600053	0.041299	Diff
NR2F1	5	92918910	TSS200	cg11904056	-0.01042	0.0444404	cg26067259	-0.10337	0.0227618	Hypo
RGMB	5	98112437	Body	cg12450016	0.0262715	0.0155175	cg17304678	-0.0292591	0.00641828	Diff
FER	5	108226881	Body	cg20598235	-0.0250121	0.00562752	cg19731233	-0.0581454	0.0446115	Hypo
FER	5	108389984	Body	cg08706709	-0.0156519	0.035017	cg19731233	-0.0581454	0.0446115	Hypo
ZNF608	5	124038948	Body	cg12834131	0.0115255	0.0496266	cg13904970	0.103081	0.00324668	Hyper
ZNF608	5	124038948	Body	cg12834131	0.0115255	0.0496266	cg15705930	0.0436742	0.0113368	Hyper
PFN3	5	176827392	1stExon	cg01287088	-0.0252501	0.0420436	cg20095656	-0.0386415	0.0370674	Hypo
PFN3	5	176827697	TSS200	cg00642460	-0.0314244	0.0373447	cg20095656	-0.0386415	0.0370674	Hypo
DUSP22	6	305971	Body	cg10507384	0.012894	0.0127218	cg20491765	-0.0241819	0.0407113	Diff
TFAP2A	6	10417087	Body	cg14683017	0.032188	0.0395605	cg18240331	0.0238145	0.0160876	Hyper
TFAP2A	6	10419684	5'UTR	cg25739875	-0.0166493	0.0110346	cg18240331	0.0238145	0.0160876	Diff
ELOVL2	6	11045370	TSS1500	cg25151806	-0.0184931	0.0398594	cg07901130	-0.0150244	0.0476647	Hypo
LRRC16A	6	25341389	Body	cg19938535	0.0625617	0.0291479	cg22830202	0.284335	0.00388931	Hyper
LRRC16A	6	25341389	Body	cg19938535	0.0625617	0.0291479	cg11924638	-0.0527447	0.00773674	Diff
LRRC16A	6	25341389	Body	cg19938535	0.0625617	0.0291479	cg11784243	-0.165657	0.0213489	Diff
LRRC16A	6	25341389	Body	cg19938535	0.0625617	0.0291479	cg18128312	-0.123433	0.0370591	Diff
GPX6	6	28483341	Body	cg02580969	0.0187129	0.0366262	cg20417583	-0.0246461	0.0308886	Diff
MRPS18B	6	30588689	Body	cg03473408	0.0251462	0.0310141	cg02172885	-0.0259914	0.00479346	Diff
MICB	6	31477952	3'UTR	cg23660197	0.0119144	0.00999864	cg04825215	-0.259033	0.0204302	Diff
MICB	6	31477952	3'UTR	cg23660197	0.0119144	0.00999864	cg11964823	-0.228023	0.0282096	Diff
MICB	6	31477952	3'UTR	cg23660197	0.0119144	0.00999864	cg12094174	-0.104424	0.0336068	Diff
MICB	6	31477952	3'UTR	cg23660197	0.0119144	0.00999864	cg06877413	-0.0262199	0.0384598	Diff
BAT2	6	31587714	TSS1500	cg07387607	0.0103006	0.022328	cg15449023	-0.0327711	0.0148784	Diff
BAT2	6	31587714	TSS1500	cg07387607	0.0103006	0.022328	cg01349370	0.073801	0.0241595	Hyper
SLC44A4	6	31832962	Body	cg02775414	0.0129484	0.00117848	cg07363637	-0.121674	0.00168397	Diff
SLC44A4	6	31832962	Body	cg02775414	0.0129484	0.00117848	cg03045620	-0.135609	0.00515513	Diff
SLC44A4	6	31832962	Body	cg02775414	0.0129484	0.00117848	cg04567302	-0.157409	0.0058489	Diff
SLC44A4	6	31832962	Body	cg02775414	0.0129484	0.00117848	cg24707219	-0.13352	0.00596531	Diff
SLC44A4	6	31832962	Body	cg02775414	0.0129484	0.00117848	cg16553272	-0.145298	0.0067124	Diff
SLC44A4	6	31832962	Body	cg02775414	0.0129484	0.00117848	cg00031491	0.0330041	0.016058	Hyper
TNXB	6	32038230	Body	cg22056544	-0.0247234	0.0370079	cg08250055	-0.0485404	0.0034698	Hypo
TNXB	6	32038230	Body	cg22056544	-0.0247234	0.0370079	cg16195239	-0.0306385	0.0441	Hypo
TNXB	6	32038230	Body	cg22056544	-0.0247234	0.0370079	cg23257604	-0.0555743	0.048582	Hypo
GPSM3	6	32159527	Body	cg21386484	0.0195531	0.035666	cg25400948	0.0311172	0.0427152	Hyper
BTNL2	6	32365113	Body	cg18880384	0.0121052	0.0332866	cg18067840	-0.119126	0.0346824	Diff
BTNL2	6	32371533	Body	cg15815970	0.0157466	0.0483719	cg18067840	-0.119126	0.0346824	Diff
HLA-DPB2	6	33084789	Body	cg23075555	-0.020974	0.0392037	cg26650827	-0.0177162	0.0168864	Hypo
HLA-DPB2	6	33084789	Body	cg23075555	-0.020974	0.0392037	cg17217478	-0.151403	0.0291732	Hypo
HLA-DPB2	6	33084840	Body	cg24266485	-0.0302026	0.0341274	cg26650827	-0.0177162	0.0168864	Hypo
HLA-DPB2	6	33084840	Body	cg24266485	-0.0302026	0.0341274	cg17217478	-0.151403	0.0291732	Hypo
HLA-DPB2	6	33084928	Body	cg05337177	-0.0260285	0.0263273	cg26650827	-0.0177162	0.0168864	Hypo
HLA-DPB2	6	33084928	Body	cg05337177	-0.0260285	0.0263273	cg17217478	-0.151403	0.0291732	Hypo
HLA-DPB2	6	33085063	Body	cg06210070	-0.033373	0.0202062	cg26650827	-0.0177162	0.0168864	Hypo
HLA-DPB2	6	33085063	Body	cg06210070	-0.033373	0.0202062	cg17217478	-0.151403	0.0291732	Hypo
PACSIN1	6	34494976	Body	cg08342588	0.0130329	0.042576	cg14254433	-0.337562	0.012885	Diff
SRPK1	6	35873998	Body	cg26945780	0.010236	0.0132974	cg21636432	-0.0242824	0.0379958	Diff
DAAM2	6	39792251	5'UTR	cg03865596	0.0265896	0.00638266	cg17868910	0.1599	0.0351196	Hyper
TTBK1	6	43210911	TSS1500	cg17699330	0.0174746	0.0483576	cg18691564	0.0463785	0.0358491	Hyper
RCAN2	6	46293862	TSS1500	cg19083007	0.0161158	0.0270884	cg19083007	-0.0491756	0.0262791	Diff
GPR110	6	47010177	TSS200	cg09556286	0.0219625	0.020999	cg20107184	0.0392567	0.00890862	Hyper
TFAP2B	6	50785152	TSS1500	cg25226247	-0.0167309	0.044125	cg23015341	0.0856455	0.0205658	Diff
TFAP2B	6	50785152	TSS1500	cg25226247	-0.0167309	0.044125	cg01610857	0.0699457	0.0279258	Diff
ELOVL5	6	53155555	Body	cg18369597	0.0100127	0.0425403	cg01865606	0.0350172	0.0432616	Hyper
ELOVL5	6	53181687	5'UTR	cg16946445	0.0106099	0.0263143	cg01865606	0.0350172	0.0432616	Hyper
OGFRL1	6	72003068	Body	cg26594205	0.0100246	0.0214941	cg09335613	0.120035	0.0211375	Hyper
ANKRD6	6	90146004	5'UTR	cg26088163	0.0202542	0.017755	cg02400146	0.0246107	0.0215043	Hyper
NR2E1	6	108487183	TSS200	cg18093751	-0.0344528	0.0301134	cg12463600	0.0707764	0.0434649	Diff
SLC35F1	6	118620467	Body	cg10374523	-0.0297347	0.0156005	cg07845352	-0.155663	0.0318087	Hypo
C6orf174	6	127797022	Body	cg04580344	-0.0454192	0.0469321	cg13276981	0.0275623	0.00962839	Diff
KIAA1244	6	138613022	Body	cg14848685	-0.0157641	0.0156411	cg21258169	-0.0245071	0.0328511	Hypo
NHSL1	6	138860932	Body	cg27087233	0.0161418	0.0470596	cg02705163	-0.184527	0.00580129	Diff
NHSL1	6	138860932	Body	cg27087233	0.0161418	0.0470596	cg03217316	-0.0323854	0.0479521	Diff
MTHFD1L	6	151218701	Body	cg24982017	0.0162874	0.0183035	cg18120975	-0.0225786	0.0250371	Diff
MTHFD1L	6	151218701	Body	cg24982017	0.0162874	0.0183035	cg12227626	0.278823	0.0268968	Hyper
SYNJ2	6	158404121	Body	cg13735018	0.0147301	0.0326521	cg26917746	-0.029088	0.0142778	Diff
SYNJ2	6	158404121	Body	cg13735018	0.0147301	0.0326521	cg18758976	0.0798922	0.0383689	Hyper
SYNJ2	6	158404121	Body	cg13735018	0.0147301	0.0326521	cg16811621	-0.0190605	0.0457311	Diff
SYNJ2	6	158404121	Body	cg13735018	0.0147301	0.0326521	cg22353143	-0.0311883	0.0496015	Diff
IGF2R	6	160405572	Body	cg13631605	0.0159956	0.0103719	cg10738016	0.0361231	0.00319395	Hyper
IGF2R	6	160405572	Body	cg13631605	0.0159956	0.0103719	cg18189591	-0.0882016	0.0162257	Diff
IGF2R	6	160405572	Body	cg13631605	0.0159956	0.0103719	cg12754982	-0.0803716	0.0166438	Diff
IGF2R	6	160405572	Body	cg13631605	0.0159956	0.0103719	cg07214314	-0.0186166	0.0247395	Diff
IGF2R	6	160405572	Body	cg13631605	0.0159956	0.0103719	cg16005942	-0.0288993	0.0361963	Diff
RPS6KA2	6	167085508	Body	cg16490823	0.013203	0.0317551	cg00139242	-0.0326831	0.0339851	Diff
HEATR2	7	788061	Body	cg14584616	0.0109154	0.0473622	cg06073459	-0.0234894	0.0093325	Diff
HEATR2	7	788061	Body	cg14584616	0.0109154	0.0473622	cg23000066	-0.0296452	0.0183387	Diff
HEATR2	7	788061	Body	cg14584616	0.0109154	0.0473622	cg03184424	-0.0373823	0.047485	Diff
HEATR2	7	814759	Body	cg13844804	0.0105817	0.017755	cg06073459	-0.0234894	0.0093325	Diff
HEATR2	7	814759	Body	cg13844804	0.0105817	0.017755	cg23000066	-0.0296452	0.0183387	Diff
HEATR2	7	814759	Body	cg13844804	0.0105817	0.017755	cg03184424	-0.0373823	0.047485	Diff
ADAP1	7	951544	Body	cg05085844	0.032111	0.0443968	cg12381074	-0.0195428	0.0245983	Diff
ADAP1	7	951544	Body	cg05085844	0.032111	0.0443968	cg25668117	-0.0300563	0.0321095	Diff
ADAP1	7	951544	Body	cg05085844	0.032111	0.0443968	cg02656801	-0.0372762	0.0464656	Diff
SDK1	7	4175760	5'UTR	cg10465858	0.024583	0.044509	cg03762823	-0.19216	0.0297312	Diff
SDK1	7	4175760	5'UTR	cg10465858	0.024583	0.044509	cg25144558	-0.0979871	0.0307064	Diff
SDK1	7	4175760	5'UTR	cg10465858	0.024583	0.044509	cg25981350	-0.0248956	0.0364326	Diff
SDK1	7	4175760	5'UTR	cg10465858	0.024583	0.044509	cg07683594	-0.0168494	0.0372269	Diff
FOXK1	7	4752063	Body	cg08363345	0.0137474	0.0463491	cg18733230	-0.034774	0.00325379	Diff
FOXK1	7	4752063	Body	cg08363345	0.0137474	0.0463491	cg19336198	-0.12917	0.00394456	Diff
FOXK1	7	4752063	Body	cg08363345	0.0137474	0.0463491	cg21377936	-0.0307253	0.0122174	Diff
FOXK1	7	4752063	Body	cg08363345	0.0137474	0.0463491	cg06660057	-0.132422	0.015382	Diff
FOXK1	7	4752063	Body	cg08363345	0.0137474	0.0463491	cg03907371	-0.0356015	0.0189393	Diff
FOXK1	7	4752063	Body	cg08363345	0.0137474	0.0463491	cg12164992	-0.022576	0.0289035	Diff
FOXK1	7	4752063	Body	cg08363345	0.0137474	0.0463491	cg10106935	-0.0878349	0.0291156	Diff
FOXK1	7	4752063	Body	cg08363345	0.0137474	0.0463491	cg01028379	-0.0282686	0.0312614	Diff
FOXK1	7	4752063	Body	cg08363345	0.0137474	0.0463491	cg25555505	-0.0201538	0.0320127	Diff
FOXK1	7	4752063	Body	cg08363345	0.0137474	0.0463491	cg09395443	-0.141892	0.034862	Diff
FOXK1	7	4752063	Body	cg08363345	0.0137474	0.0463491	cg05904041	-0.0239955	0.0371759	Diff
FOXK1	7	4752063	Body	cg08363345	0.0137474	0.0463491	cg14308509	-0.0251493	0.0409084	Diff
RADIL	7	4874832	Body	cg14318373	0.0133251	0.047462	cg27157122	-0.0210616	0.030504	Diff
FSCN1	7	5639063	Body	cg08125726	0.0121939	0.0471162	cg01232604	0.0257074	0.0140627	Hyper
CYTH3	7	6211581	Body	cg01116244	0.0107963	0.0372436	cg01256278	-0.0291782	0.0330629	Diff
COL28A1	7	7464060	Body	cg01141095	0.034995	0.00574132	cg22183456	-0.0154836	0.0149253	Diff
COL28A1	7	7464060	Body	cg01141095	0.034995	0.00574132	cg19972068	0.0496943	0.0161745	Hyper
NXPH1	7	8729116	Body	cg11823999	0.0123547	0.00817551	cg06335867	0.117164	0.0200471	Hyper
MYO1G	7	45002736	Body	cg04180046	-0.0240075	0.0261971	cg19089201	-0.215848	0.0172939	Hypo
TNS3	7	47527242	5'UTR	cg05773702	0.0103427	0.0298642	cg05794556	-0.0195957	0.00582323	Diff
TNS3	7	47527242	5'UTR	cg05773702	0.0103427	0.0298642	cg07395763	0.0170281	0.0497448	Hyper
IKZF1	7	50428404	Body	cg20288570	0.0154221	0.0359408	cg07858905	-0.018238	0.0160539	Diff
IKZF1	7	50428404	Body	cg20288570	0.0154221	0.0359408	cg09241714	-0.0280136	0.0179079	Diff
IKZF1	7	50428404	Body	cg20288570	0.0154221	0.0359408	cg16120742	-0.0907612	0.0232898	Diff
IKZF1	7	50428404	Body	cg20288570	0.0154221	0.0359408	cg04900186	-0.0594557	0.0492885	Diff
SRRM3	7	75864075	5'UTR	cg16443009	-0.0134755	0.0226521	cg24863536	-0.0556941	0.0124259	Hypo
SRRM3	7	75864075	5'UTR	cg16443009	-0.0134755	0.0226521	cg25922355	-0.0413035	0.0398754	Hypo
RSBN1L	7	77325533	TSS1500	cg17609731	0.0160215	0.0242467	cg14596823	-0.0249411	0.0137687	Diff
SH2B2	7	101959150	Body	cg27275553	0.0120555	0.0247313	cg12315284	-0.142827	0.0375325	Diff
AASS	7	121721534	ExonBnd	cg12544652	0.0100232	0.0313218	cg26336087	-0.0408894	0.0270398	Diff
AASS	7	121721534	ExonBnd	cg12544652	0.0100232	0.0313218	cg22684968	-0.0352146	0.0404789	Diff
IQUB	7	123175451	TSS1500	cg11921812	-0.022403	0.0405304	cg26903781	-0.0413723	0.0123548	Hypo
MKLN1	7	130874900	Body	cg22583624	0.0257596	0.0122654	cg20026367	-0.639366	0.00725009	Diff
CREB3L2	7	137602091	Body	cg14537015	0.0103439	0.0219459	cg04604708	-0.0217637	0.0084893	Diff
PRKAG2	7	151572762	Body	cg10363569	-0.0299161	0.00530153	cg17825298	0.0381196	0.00957684	Diff
DNAJB6	7	157180124	Body	cg03996020	0.0233759	0.0489617	cg26668151	-0.0531113	0.0141018	Diff
DNAJB6	7	157180124	Body	cg03996020	0.0233759	0.0489617	cg12381188	-0.0375784	0.015116	Diff
DNAJB6	7	157180124	Body	cg03996020	0.0233759	0.0489617	cg17255085	0.0140467	0.0298731	Hyper
DNAJB6	7	157180124	Body	cg03996020	0.0233759	0.0489617	cg09125311	-0.256209	0.037902	Diff
ESYT2	7	158525801	3'UTR	cg02711800	0.014019	0.0449137	cg25360485	-0.0236542	0.00362228	Diff
ESYT2	7	158525801	3'UTR	cg02711800	0.014019	0.0449137	cg18651659	0.0287288	0.00954207	Hyper
MYOM2	8	1992099	TSS1500	cg03589230	0.0169565	0.0458161	cg04790480	0.0285169	0.0113674	Hyper
MYOM2	8	1992099	TSS1500	cg03589230	0.0169565	0.0458161	cg17474790	-0.0490549	0.0265129	Diff
MYOM2	8	1992099	TSS1500	cg03589230	0.0169565	0.0458161	cg21789085	-0.0666587	0.0268352	Diff
MYOM2	8	1992099	TSS1500	cg03589230	0.0169565	0.0458161	cg13318572	-0.0321446	0.0399203	Diff
MYOM2	8	1992139	TSS1500	cg18766054	0.0133281	0.0464553	cg04790480	0.0285169	0.0113674	Hyper
MYOM2	8	1992139	TSS1500	cg18766054	0.0133281	0.0464553	cg17474790	-0.0490549	0.0265129	Diff
MYOM2	8	1992139	TSS1500	cg18766054	0.0133281	0.0464553	cg21789085	-0.0666587	0.0268352	Diff
MYOM2	8	1992139	TSS1500	cg18766054	0.0133281	0.0464553	cg13318572	-0.0321446	0.0399203	Diff
CSMD1	8	3254739	Body	cg27340648	0.0239369	0.0229212	cg20934731	-0.0429871	0.0143291	Diff
CSMD1	8	3254739	Body	cg27340648	0.0239369	0.0229212	cg23564432	-0.0428271	0.0243266	Diff
CSMD1	8	3254739	Body	cg27340648	0.0239369	0.0229212	cg23495279	0.101188	0.033926	Hyper
CSMD1	8	3254739	Body	cg27340648	0.0239369	0.0229212	cg24327361	-0.0455603	0.045211	Diff
FAM167A	8	11303039	5'UTR	cg06551905	0.0112876	0.0253671	cg12094006	-0.0321668	0.0302274	Diff
MTMR7	8	17220621	Body	cg22390040	0.0166093	0.0494479	cg22390040	-0.0624875	0.011876	Diff
PSD3	8	18671961	Body	cg20425444	0.0112351	0.035058	cg17133833	-0.0252206	0.0378115	Diff
PSD3	8	18671961	Body	cg20425444	0.0112351	0.035058	cg24804106	-0.0262787	0.0398777	Diff
FBXO16	8	28300399	Body	cg12077142	0.0177095	0.0460844	cg24327472	0.040097	0.0352526	Hyper
NRG1	8	31534422	Body	cg16787868	0.0170424	0.0122654	cg13618529	0.0242621	0.0181941	Hyper
NRG1	8	31534422	Body	cg16787868	0.0170424	0.0122654	cg04555373	0.0473843	0.0351785	Hyper
NRG1	8	32425761	Body	cg06667609	-0.0254435	0.0258854	cg13618529	0.0242621	0.0181941	Diff
NRG1	8	32425761	Body	cg06667609	-0.0254435	0.0258854	cg04555373	0.0473843	0.0351785	Diff
UNC5D	8	35401059	Body	cg02451333	0.0108327	0.0397455	cg10861722	-0.0357321	0.0491986	Diff
LETM2	8	38260675	Body	cg26232451	0.024734	0.0235927	cg20791178	-0.0283794	0.0168917	Diff
ANK1	8	41522951	TSS200	cg11479568	-0.0149874	0.0221316	cg22746182	0.134043	0.00285615	Diff
ANK1	8	41522951	TSS200	cg11479568	-0.0149874	0.0221316	cg19891728	0.0685603	0.0280811	Diff
ANK1	8	41553955	Body	cg09897002	0.012381	0.0288478	cg22746182	0.134043	0.00285615	Hyper
ANK1	8	41553955	Body	cg09897002	0.012381	0.0288478	cg19891728	0.0685603	0.0280811	Hyper
ANK1	8	41587446	Body	cg27416513	0.0103463	0.00695648	cg22746182	0.134043	0.00285615	Hyper
ANK1	8	41587446	Body	cg27416513	0.0103463	0.00695648	cg19891728	0.0685603	0.0280811	Hyper
SNTG1	8	50821935	TSS1500	cg00494911	-0.0497851	0.011167	cg26969786	-0.0208417	0.00565297	Hypo
DNAJC5B	8	66934606	5'UTR	cg22071172	0.0124001	0.00925155	cg14437606	-0.0292104	0.00723553	Diff
DNAJC5B	8	66950134	5'UTR	cg20206443	0.0102257	0.0320685	cg14437606	-0.0292104	0.00723553	Diff
ARFGEF1	8	68251877	Body	cg18051353	-0.0116318	0.046914	cg13525812	0.0133839	0.0286548	Diff
NIPAL2	8	99306708	TSS200	cg24940433	0.0211685	0.0339299	cg10579840	-0.0405998	0.0123684	Diff
COX6C	8	100907546	TSS1500	cg04258637	-0.0175052	0.0160907	cg24267801	-0.0315385	0.0279293	Hypo
NSMCE2	8	126275042	Body	cg27215601	0.0249714	0.00523188	cg12803053	-0.0333002	0.00568474	Diff
PVT1	8	129020343	Body	cg23063070	0.0115228	0.0317511	cg24146714	-0.0234473	0.0400568	Diff
PVT1	8	129020343	Body	cg23063070	0.0115228	0.0317511	cg15326844	-0.0397143	0.0472559	Diff
C8orf73	8	144652042	Body	cg11904266	-0.0157628	0.0440984	cg06460511	0.044879	0.0135691	Diff
MPDZ	9	13120378	Body	cg08272801	0.0114968	0.00782314	cg22117143	-0.0236152	0.0194324	Diff
MPDZ	9	13181823	Body	cg00725997	0.0109137	0.0395605	cg22117143	-0.0236152	0.0194324	Diff
MLLT3	9	20607066	Body	cg11543899	-0.0361041	0.0467898	cg01739210	-0.171315	0.00459766	Hypo
PAX5	9	36901505	Body	cg08526796	0.0225613	0.00922627	cg10059959	0.0514842	0.0410319	Hyper
PAX5	9	36901505	Body	cg08526796	0.0225613	0.00922627	cg06671450	-0.0320806	0.0462877	Diff
PAX5	9	37001111	Body	cg00318543	0.0104106	0.0238012	cg10059959	0.0514842	0.0410319	Hyper
PAX5	9	37001111	Body	cg00318543	0.0104106	0.0238012	cg06671450	-0.0320806	0.0462877	Diff
TMC1	9	75276273	Body	cg15095959	0.0154688	0.0288128	cg13430489	-0.0159813	0.0216906	Diff
FAM125B	9	129246696	Body	cg21208062	-0.0159769	0.0414261	cg13916603	0.041478	0.000276833	Diff
FAM125B	9	129246696	Body	cg21208062	-0.0159769	0.0414261	cg13600632	-0.0318815	0.0484639	Hypo
COL5A1	9	137716985	Body	cg11112264	0.0105498	0.00580283	cg08029329	-0.0188572	0.00824702	Diff
COL5A1	9	137716985	Body	cg11112264	0.0105498	0.00580283	cg03430597	-0.0959256	0.0088269	Diff
COL5A1	9	137716985	Body	cg11112264	0.0105498	0.00580283	cg14482968	-0.027272	0.0251732	Diff
COL5A1	9	137716985	Body	cg11112264	0.0105498	0.00580283	cg13852948	0.0239621	0.0345331	Hyper
COL5A1	9	137716985	Body	cg11112264	0.0105498	0.00580283	cg13787768	-0.0670546	0.0425483	Diff
EHMT1	9	140525207	Body	cg14526997	0.010944	0.0411997	cg13394060	-0.0258909	0.0137814	Diff
EHMT1	9	140525207	Body	cg14526997	0.010944	0.0411997	cg16391101	-0.0183027	0.0348597	Diff
DIP2C	10	390328	Body	cg03460027	0.0102533	0.0261586	cg20452252	-0.0407591	0.00163462	Diff
DIP2C	10	390328	Body	cg03460027	0.0102533	0.0261586	cg03460027	-0.0401108	0.00303001	Diff
DIP2C	10	390328	Body	cg03460027	0.0102533	0.0261586	cg04825276	-0.0478242	0.00888505	Diff
DIP2C	10	390328	Body	cg03460027	0.0102533	0.0261586	cg26245549	0.0552878	0.0172728	Hyper
DIP2C	10	390328	Body	cg03460027	0.0102533	0.0261586	cg14725733	0.0327658	0.0236047	Hyper
DIP2C	10	390328	Body	cg03460027	0.0102533	0.0261586	cg04806237	-0.0222019	0.0273026	Diff
DIP2C	10	390328	Body	cg03460027	0.0102533	0.0261586	cg08324703	0.149949	0.0284215	Hyper
DIP2C	10	390328	Body	cg03460027	0.0102533	0.0261586	cg01405879	-0.0154436	0.0351629	Diff
DIP2C	10	390328	Body	cg03460027	0.0102533	0.0261586	cg03680680	-0.0445873	0.0357326	Diff
DIP2C	10	390328	Body	cg03460027	0.0102533	0.0261586	cg20595750	-0.0226853	0.0392055	Diff
DIP2C	10	390328	Body	cg03460027	0.0102533	0.0261586	cg09196257	-0.0297522	0.0449242	Diff
DIP2C	10	390328	Body	cg03460027	0.0102533	0.0261586	cg27081107	-0.0324137	0.0497861	Diff
DIP2C	10	521703	Body	cg07957498	0.0105324	0.0469058	cg20452252	-0.0407591	0.00163462	Diff
DIP2C	10	521703	Body	cg07957498	0.0105324	0.0469058	cg03460027	-0.0401108	0.00303001	Diff
DIP2C	10	521703	Body	cg07957498	0.0105324	0.0469058	cg04825276	-0.0478242	0.00888505	Diff
DIP2C	10	521703	Body	cg07957498	0.0105324	0.0469058	cg26245549	0.0552878	0.0172728	Hyper
DIP2C	10	521703	Body	cg07957498	0.0105324	0.0469058	cg14725733	0.0327658	0.0236047	Hyper
DIP2C	10	521703	Body	cg07957498	0.0105324	0.0469058	cg04806237	-0.0222019	0.0273026	Diff
DIP2C	10	521703	Body	cg07957498	0.0105324	0.0469058	cg08324703	0.149949	0.0284215	Hyper
DIP2C	10	521703	Body	cg07957498	0.0105324	0.0469058	cg01405879	-0.0154436	0.0351629	Diff
DIP2C	10	521703	Body	cg07957498	0.0105324	0.0469058	cg03680680	-0.0445873	0.0357326	Diff
DIP2C	10	521703	Body	cg07957498	0.0105324	0.0469058	cg20595750	-0.0226853	0.0392055	Diff
DIP2C	10	521703	Body	cg07957498	0.0105324	0.0469058	cg09196257	-0.0297522	0.0449242	Diff
DIP2C	10	521703	Body	cg07957498	0.0105324	0.0469058	cg27081107	-0.0324137	0.0497861	Diff
DIP2C	10	532791	Body	cg10448724	-0.0106634	0.0206724	cg20452252	-0.0407591	0.00163462	Hypo
DIP2C	10	532791	Body	cg10448724	-0.0106634	0.0206724	cg03460027	-0.0401108	0.00303001	Hypo
DIP2C	10	532791	Body	cg10448724	-0.0106634	0.0206724	cg04825276	-0.0478242	0.00888505	Hypo
DIP2C	10	532791	Body	cg10448724	-0.0106634	0.0206724	cg26245549	0.0552878	0.0172728	Diff
DIP2C	10	532791	Body	cg10448724	-0.0106634	0.0206724	cg14725733	0.0327658	0.0236047	Diff
DIP2C	10	532791	Body	cg10448724	-0.0106634	0.0206724	cg04806237	-0.0222019	0.0273026	Hypo
DIP2C	10	532791	Body	cg10448724	-0.0106634	0.0206724	cg08324703	0.149949	0.0284215	Diff
DIP2C	10	532791	Body	cg10448724	-0.0106634	0.0206724	cg01405879	-0.0154436	0.0351629	Hypo
DIP2C	10	532791	Body	cg10448724	-0.0106634	0.0206724	cg03680680	-0.0445873	0.0357326	Hypo
DIP2C	10	532791	Body	cg10448724	-0.0106634	0.0206724	cg20595750	-0.0226853	0.0392055	Hypo
DIP2C	10	532791	Body	cg10448724	-0.0106634	0.0206724	cg09196257	-0.0297522	0.0449242	Hypo
DIP2C	10	532791	Body	cg10448724	-0.0106634	0.0206724	cg27081107	-0.0324137	0.0497861	Hypo
DIP2C	10	537033	Body	cg05734675	0.0127276	0.0348118	cg20452252	-0.0407591	0.00163462	Diff
DIP2C	10	537033	Body	cg05734675	0.0127276	0.0348118	cg03460027	-0.0401108	0.00303001	Diff
DIP2C	10	537033	Body	cg05734675	0.0127276	0.0348118	cg04825276	-0.0478242	0.00888505	Diff
DIP2C	10	537033	Body	cg05734675	0.0127276	0.0348118	cg26245549	0.0552878	0.0172728	Hyper
DIP2C	10	537033	Body	cg05734675	0.0127276	0.0348118	cg14725733	0.0327658	0.0236047	Hyper
DIP2C	10	537033	Body	cg05734675	0.0127276	0.0348118	cg04806237	-0.0222019	0.0273026	Diff
DIP2C	10	537033	Body	cg05734675	0.0127276	0.0348118	cg08324703	0.149949	0.0284215	Hyper
DIP2C	10	537033	Body	cg05734675	0.0127276	0.0348118	cg01405879	-0.0154436	0.0351629	Diff
DIP2C	10	537033	Body	cg05734675	0.0127276	0.0348118	cg03680680	-0.0445873	0.0357326	Diff
DIP2C	10	537033	Body	cg05734675	0.0127276	0.0348118	cg20595750	-0.0226853	0.0392055	Diff
DIP2C	10	537033	Body	cg05734675	0.0127276	0.0348118	cg09196257	-0.0297522	0.0449242	Diff
DIP2C	10	537033	Body	cg05734675	0.0127276	0.0348118	cg27081107	-0.0324137	0.0497861	Diff
DIP2C	10	627679	Body	cg09961254	0.0170032	0.0430427	cg20452252	-0.0407591	0.00163462	Diff
DIP2C	10	627679	Body	cg09961254	0.0170032	0.0430427	cg03460027	-0.0401108	0.00303001	Diff
DIP2C	10	627679	Body	cg09961254	0.0170032	0.0430427	cg04825276	-0.0478242	0.00888505	Diff
DIP2C	10	627679	Body	cg09961254	0.0170032	0.0430427	cg26245549	0.0552878	0.0172728	Hyper
DIP2C	10	627679	Body	cg09961254	0.0170032	0.0430427	cg14725733	0.0327658	0.0236047	Hyper
DIP2C	10	627679	Body	cg09961254	0.0170032	0.0430427	cg04806237	-0.0222019	0.0273026	Diff
DIP2C	10	627679	Body	cg09961254	0.0170032	0.0430427	cg08324703	0.149949	0.0284215	Hyper
DIP2C	10	627679	Body	cg09961254	0.0170032	0.0430427	cg01405879	-0.0154436	0.0351629	Diff
DIP2C	10	627679	Body	cg09961254	0.0170032	0.0430427	cg03680680	-0.0445873	0.0357326	Diff
DIP2C	10	627679	Body	cg09961254	0.0170032	0.0430427	cg20595750	-0.0226853	0.0392055	Diff
DIP2C	10	627679	Body	cg09961254	0.0170032	0.0430427	cg09196257	-0.0297522	0.0449242	Diff
DIP2C	10	627679	Body	cg09961254	0.0170032	0.0430427	cg27081107	-0.0324137	0.0497861	Diff
WDR37	10	1147979	Body	cg14929913	-0.0119027	0.0493649	cg07217563	-0.0140129	0.017624	Hypo
WDR37	10	1147979	Body	cg14929913	-0.0119027	0.0493649	cg27274028	-0.0131828	0.0222648	Hypo
WDR37	10	1147979	Body	cg14929913	-0.0119027	0.0493649	cg01068320	-0.021057	0.0272146	Hypo
ADARB2	10	1232641	Body	cg01647741	0.01012	0.0409669	cg16282361	0.027331	0.0041963	Hyper
ADARB2	10	1232641	Body	cg01647741	0.01012	0.0409669	cg17672798	-0.0599238	0.0163008	Diff
ADARB2	10	1232641	Body	cg01647741	0.01012	0.0409669	cg19192934	-0.0270837	0.0177043	Diff
ADARB2	10	1232641	Body	cg01647741	0.01012	0.0409669	cg04089420	-0.0368678	0.0240208	Diff
ADARB2	10	1232641	Body	cg01647741	0.01012	0.0409669	cg26383468	-0.0413989	0.0386829	Diff
ADARB2	10	1232641	Body	cg01647741	0.01012	0.0409669	cg23934139	-0.0227913	0.0396249	Diff
ADARB2	10	1232641	Body	cg01647741	0.01012	0.0409669	cg15622527	0.0183493	0.0433031	Hyper
ADARB2	10	1232641	Body	cg01647741	0.01012	0.0409669	cg03717931	-0.0287676	0.0491834	Diff
ADARB2	10	1232641	Body	cg01647741	0.01012	0.0409669	cg26619296	-0.0127282	0.0492223	Diff
ADARB2	10	1242192	Body	cg11791289	0.0122137	0.0492128	cg16282361	0.027331	0.0041963	Hyper
ADARB2	10	1242192	Body	cg11791289	0.0122137	0.0492128	cg17672798	-0.0599238	0.0163008	Diff
ADARB2	10	1242192	Body	cg11791289	0.0122137	0.0492128	cg19192934	-0.0270837	0.0177043	Diff
ADARB2	10	1242192	Body	cg11791289	0.0122137	0.0492128	cg04089420	-0.0368678	0.0240208	Diff
ADARB2	10	1242192	Body	cg11791289	0.0122137	0.0492128	cg26383468	-0.0413989	0.0386829	Diff
ADARB2	10	1242192	Body	cg11791289	0.0122137	0.0492128	cg23934139	-0.0227913	0.0396249	Diff
ADARB2	10	1242192	Body	cg11791289	0.0122137	0.0492128	cg15622527	0.0183493	0.0433031	Hyper
ADARB2	10	1242192	Body	cg11791289	0.0122137	0.0492128	cg03717931	-0.0287676	0.0491834	Diff
ADARB2	10	1242192	Body	cg11791289	0.0122137	0.0492128	cg26619296	-0.0127282	0.0492223	Diff
ADARB2	10	1551288	Body	cg03213833	0.029406	0.0121126	cg16282361	0.027331	0.0041963	Hyper
ADARB2	10	1551288	Body	cg03213833	0.029406	0.0121126	cg17672798	-0.0599238	0.0163008	Diff
ADARB2	10	1551288	Body	cg03213833	0.029406	0.0121126	cg19192934	-0.0270837	0.0177043	Diff
ADARB2	10	1551288	Body	cg03213833	0.029406	0.0121126	cg04089420	-0.0368678	0.0240208	Diff
ADARB2	10	1551288	Body	cg03213833	0.029406	0.0121126	cg26383468	-0.0413989	0.0386829	Diff
ADARB2	10	1551288	Body	cg03213833	0.029406	0.0121126	cg23934139	-0.0227913	0.0396249	Diff
ADARB2	10	1551288	Body	cg03213833	0.029406	0.0121126	cg15622527	0.0183493	0.0433031	Hyper
ADARB2	10	1551288	Body	cg03213833	0.029406	0.0121126	cg03717931	-0.0287676	0.0491834	Diff
ADARB2	10	1551288	Body	cg03213833	0.029406	0.0121126	cg26619296	-0.0127282	0.0492223	Diff
ADARB2	10	1564692	Body	cg13240289	0.0268374	0.017734	cg16282361	0.027331	0.0041963	Hyper
ADARB2	10	1564692	Body	cg13240289	0.0268374	0.017734	cg17672798	-0.0599238	0.0163008	Diff
ADARB2	10	1564692	Body	cg13240289	0.0268374	0.017734	cg19192934	-0.0270837	0.0177043	Diff
ADARB2	10	1564692	Body	cg13240289	0.0268374	0.017734	cg04089420	-0.0368678	0.0240208	Diff
ADARB2	10	1564692	Body	cg13240289	0.0268374	0.017734	cg26383468	-0.0413989	0.0386829	Diff
ADARB2	10	1564692	Body	cg13240289	0.0268374	0.017734	cg23934139	-0.0227913	0.0396249	Diff
ADARB2	10	1564692	Body	cg13240289	0.0268374	0.017734	cg15622527	0.0183493	0.0433031	Hyper
ADARB2	10	1564692	Body	cg13240289	0.0268374	0.017734	cg03717931	-0.0287676	0.0491834	Diff
ADARB2	10	1564692	Body	cg13240289	0.0268374	0.017734	cg26619296	-0.0127282	0.0492223	Diff
ADARB2	10	1595633	Body	cg01561194	0.0140111	0.0427118	cg16282361	0.027331	0.0041963	Hyper
ADARB2	10	1595633	Body	cg01561194	0.0140111	0.0427118	cg17672798	-0.0599238	0.0163008	Diff
ADARB2	10	1595633	Body	cg01561194	0.0140111	0.0427118	cg19192934	-0.0270837	0.0177043	Diff
ADARB2	10	1595633	Body	cg01561194	0.0140111	0.0427118	cg04089420	-0.0368678	0.0240208	Diff
ADARB2	10	1595633	Body	cg01561194	0.0140111	0.0427118	cg26383468	-0.0413989	0.0386829	Diff
ADARB2	10	1595633	Body	cg01561194	0.0140111	0.0427118	cg23934139	-0.0227913	0.0396249	Diff
ADARB2	10	1595633	Body	cg01561194	0.0140111	0.0427118	cg15622527	0.0183493	0.0433031	Hyper
ADARB2	10	1595633	Body	cg01561194	0.0140111	0.0427118	cg03717931	-0.0287676	0.0491834	Diff
ADARB2	10	1595633	Body	cg01561194	0.0140111	0.0427118	cg26619296	-0.0127282	0.0492223	Diff
FRMD4A	10	13934438	Body	cg03004330	-0.0169607	0.0411997	cg23873415	-0.0224816	0.00149094	Hypo
FRMD4A	10	13934438	Body	cg03004330	-0.0169607	0.0411997	cg06047674	0.395301	0.00249835	Diff
FRMD4A	10	13934438	Body	cg03004330	-0.0169607	0.0411997	cg20532937	0.0817717	0.00656883	Diff
FRMD4A	10	13934438	Body	cg03004330	-0.0169607	0.0411997	cg03004330	0.179791	0.0238219	Diff
FRMD4A	10	13934438	Body	cg03004330	-0.0169607	0.0411997	cg06339003	-0.0339606	0.0269858	Hypo
FRMD4A	10	13934438	Body	cg03004330	-0.0169607	0.0411997	cg05583456	-0.0342612	0.0340454	Hypo
FRMD4A	10	13934438	Body	cg03004330	-0.0169607	0.0411997	cg16634545	0.0358391	0.0491356	Diff
PARD3	10	34865917	Body	cg26252498	0.0146019	0.0490939	cg09461005	-0.0742302	0.0136716	Diff
PARD3	10	34865917	Body	cg26252498	0.0146019	0.0490939	cg18351448	-0.103351	0.0188955	Diff
PARD3	10	34865917	Body	cg26252498	0.0146019	0.0490939	cg19568997	-0.0972737	0.0292353	Diff
PARD3	10	34865917	Body	cg26252498	0.0146019	0.0490939	cg19884427	-0.0258264	0.0389716	Diff
PARD3	10	34936083	Body	cg14178337	0.0127541	0.015092	cg09461005	-0.0742302	0.0136716	Diff
PARD3	10	34936083	Body	cg14178337	0.0127541	0.015092	cg18351448	-0.103351	0.0188955	Diff
PARD3	10	34936083	Body	cg14178337	0.0127541	0.015092	cg19568997	-0.0972737	0.0292353	Diff
PARD3	10	34936083	Body	cg14178337	0.0127541	0.015092	cg19884427	-0.0258264	0.0389716	Diff
PRKG1	10	52932019	Body	cg02363809	0.0147871	0.0211642	cg04004590	-0.119865	0.0499757	Diff
CCDC6	10	61667009	TSS200	cg15232971	0.0102576	0.0282501	cg09082518	-0.0434595	0.0154587	Diff
CCDC6	10	61667009	TSS200	cg15232971	0.0102576	0.0282501	cg15984822	-0.0192131	0.0361142	Diff
ANK3	10	61841407	Body	cg20645177	0.0129035	0.0332298	cg25212578	-0.0651383	0.00825751	Diff
ANK3	10	61841407	Body	cg20645177	0.0129035	0.0332298	cg04768557	-0.0562732	0.0162705	Diff
ANK3	10	61841407	Body	cg20645177	0.0129035	0.0332298	cg00026412	0.0429025	0.0168155	Hyper
ANK3	10	62112185	Body	cg16551122	0.011851	0.0377188	cg25212578	-0.0651383	0.00825751	Diff
ANK3	10	62112185	Body	cg16551122	0.011851	0.0377188	cg04768557	-0.0562732	0.0162705	Diff
ANK3	10	62112185	Body	cg16551122	0.011851	0.0377188	cg00026412	0.0429025	0.0168155	Hyper
ANK3	10	62364321	Body	cg12681329	0.0117535	0.00313246	cg25212578	-0.0651383	0.00825751	Diff
ANK3	10	62364321	Body	cg12681329	0.0117535	0.00313246	cg04768557	-0.0562732	0.0162705	Diff
ANK3	10	62364321	Body	cg12681329	0.0117535	0.00313246	cg00026412	0.0429025	0.0168155	Hyper
SLC29A3	10	73083123	Body	cg23761815	0.0182743	0.0471125	cg02114341	0.0284746	0.0179517	Hyper
DDIT4	10	74035570	3'UTR	cg04858631	0.0130291	0.0339237	cg08388111	0.0834838	0.0166869	Hyper
DDIT4	10	74035570	3'UTR	cg04858631	0.0130291	0.0339237	cg10423113	0.0389324	0.0167915	Hyper
PPIF	10	81106712	TSS1500	cg08514558	0.0138446	0.0302741	cg00357888	-0.0182204	0.0383028	Diff
PPIF	10	81106712	TSS1500	cg08514558	0.0138446	0.0302741	cg19939077	-0.0531539	0.0447364	Diff
MAT1A	10	82050762	TSS1500	cg15617639	0.0108114	0.00717535	cg07959747	-0.0182438	0.00649484	Diff
PLCE1	10	95864112	Body	cg17047829	0.0128704	0.0456442	cg13506485	0.0186775	0.00305562	Hyper
PDLIM1	10	97049193	Body	cg08799394	0.0114066	0.0341247	cg04037905	-0.0308252	0.0199441	Diff
CHUK	10	101988539	Body	cg05917963	-0.0268089	0.014009	cg01413281	-0.132484	0.0227982	Hypo
GBF1	10	104043748	Body	cg05464552	0.0197528	0.0478908	cg25435255	0.0198658	0.0218127	Hyper
GBF1	10	104043748	Body	cg05464552	0.0197528	0.0478908	cg18301538	-0.0321701	0.0478315	Diff
SH3PXD2A	10	105521340	Body	cg13695587	0.0111059	0.0353453	cg07671776	0.0679381	0.0305132	Hyper
FAM53B	10	126380541	Body	cg11237636	0.0124312	0.037306	cg18884060	0.0105308	0.0252661	Hyper
FAM53B	10	126421926	5'UTR	cg16073534	0.0140569	0.0260048	cg18884060	0.0105308	0.0252661	Hyper
MGMT	10	131514331	Body	cg27429313	0.0206376	0.0172119	cg18038372	-0.0748309	0.0394824	Diff
MGMT	10	131514331	Body	cg27429313	0.0206376	0.0172119	cg19706602	-0.0462833	0.0429849	Diff
MGMT	10	131514331	Body	cg27429313	0.0206376	0.0172119	cg14475381	-0.0354881	0.0469676	Diff
MGMT	10	131514331	Body	cg27429313	0.0206376	0.0172119	cg18148349	-0.178105	0.0478806	Diff
MGMT	10	131525915	Body	cg07362810	-0.0108161	0.00297275	cg18038372	-0.0748309	0.0394824	Hypo
MGMT	10	131525915	Body	cg07362810	-0.0108161	0.00297275	cg19706602	-0.0462833	0.0429849	Hypo
MGMT	10	131525915	Body	cg07362810	-0.0108161	0.00297275	cg14475381	-0.0354881	0.0469676	Hypo
MGMT	10	131525915	Body	cg07362810	-0.0108161	0.00297275	cg18148349	-0.178105	0.0478806	Hypo
EBF3	10	131671373	Body	cg07018648	0.0176859	0.00955025	cg11065917	-0.0250699	0.0256211	Diff
EBF3	10	131671373	Body	cg07018648	0.0176859	0.00955025	cg00886512	-0.0196436	0.0294514	Diff
INPP5A	10	134377460	Body	cg02465282	0.012977	0.022676	cg13335709	-0.0177639	0.00734109	Diff
INPP5A	10	134377460	Body	cg02465282	0.012977	0.022676	cg06381135	0.0426521	0.00880903	Hyper
INPP5A	10	134377460	Body	cg02465282	0.012977	0.022676	cg25204176	0.0313566	0.0136511	Hyper
INPP5A	10	134377460	Body	cg02465282	0.012977	0.022676	cg07108512	-0.016337	0.0138201	Diff
INPP5A	10	134377460	Body	cg02465282	0.012977	0.022676	cg02676262	-0.035333	0.0166291	Diff
INPP5A	10	134377460	Body	cg02465282	0.012977	0.022676	cg19649172	-0.0236573	0.0180938	Diff
INPP5A	10	134377460	Body	cg02465282	0.012977	0.022676	cg25782256	-0.0137689	0.0202303	Diff
INPP5A	10	134377460	Body	cg02465282	0.012977	0.022676	cg23103009	-0.0536243	0.0311057	Diff
INPP5A	10	134377460	Body	cg02465282	0.012977	0.022676	cg04263391	-0.0219313	0.0336244	Diff
INPP5A	10	134377460	Body	cg02465282	0.012977	0.022676	cg02833614	-0.0225161	0.0385499	Diff
INPP5A	10	134377460	Body	cg02465282	0.012977	0.022676	cg09105933	0.0194266	0.0424779	Hyper
INPP5A	10	134377460	Body	cg02465282	0.012977	0.022676	cg08658981	-0.0211219	0.0429296	Diff
INPP5A	10	134377460	Body	cg02465282	0.012977	0.022676	cg12313886	0.0221489	0.0460964	Hyper
NKX6-2	10	134599984	TSS1500	cg17259183	-0.0138458	0.043853	cg19355087	0.0573677	0.0156296	Diff
NKX6-2	10	134599984	TSS1500	cg17259183	-0.0138458	0.043853	cg10171347	0.095589	0.0313483	Diff
NKX6-2	10	134599984	TSS1500	cg17259183	-0.0138458	0.043853	cg09260089	0.0889826	0.0408433	Diff
B4GALNT4	11	379296	Body	cg03049767	-0.0154384	0.0482603	cg15971656	0.116672	0.026527	Diff
MUC6	11	1034730	Body	cg16274513	-0.0160508	0.041458	cg12940337	-0.0260958	0.0226765	Hypo
MUC6	11	1034730	Body	cg16274513	-0.0160508	0.041458	cg24027068	-0.059218	0.0433049	Hypo
HCCA2	11	1643498	Body	cg14267780	0.0169671	0.0440984	cg20027784	-0.0699207	0.0337077	Diff
MRPL23	11	1976270	Body	cg26326607	-0.0228132	0.0439942	cg04011872	-0.0521034	0.0259716	Hypo
STIM1	11	3880668	Body	cg15069471	0.0115357	0.0130663	cg07109745	0.0401768	0.00566334	Hyper
OR51A2	11	4977540	TSS1500	cg25747935	0.0140395	0.0212327	cg14511647	-0.031207	0.00216621	Diff
PPFIBP2	11	7594951	Body	cg04232095	-0.0278866	0.012076	cg00478851	-0.066032	0.0480784	Hypo
TEAD1	11	12739670	5'UTR	cg08419476	0.019978	0.0171522	cg09711214	-0.115087	0.00182345	Diff
TEAD1	11	12739670	5'UTR	cg08419476	0.019978	0.0171522	cg14001479	-0.0419687	0.0482072	Diff
PLEKHA7	11	16934961	Body	cg01419967	0.0139076	0.0410623	cg08811581	-0.0270914	0.0381645	Diff
ANO3	11	26370576	Body	cg11827912	0.0291471	0.0238384	cg23772122	-0.0806522	0.00320201	Diff
ANO3	11	26637004	Body	cg06460642	0.0621806	0.00307811	cg23772122	-0.0806522	0.00320201	Diff
ABTB2	11	34183346	Body	cg04673894	0.0100854	0.00331061	cg03502889	-0.0993291	0.0136496	Diff
LDLRAD3	11	36171531	5'UTR	cg17302948	0.0166377	0.0325666	cg26597485	-0.0291386	0.0331868	Diff
ALX4	11	44331934	TSS1500	cg21937554	-0.0239822	0.0445404	cg26365854	0.036959	0.0257571	Diff
ALX4	11	44331934	TSS1500	cg21937554	-0.0239822	0.0445404	cg14128735	-0.0847177	0.0280948	Hypo
ALX4	11	44331934	TSS1500	cg21937554	-0.0239822	0.0445404	cg21937554	0.304859	0.0425999	Diff
CHST1	11	45671369	Body	cg01425746	-0.0405109	0.042113	cg23257105	-0.114711	0.044175	Hypo
CHST1	11	45672100	Body	cg09039751	-0.0335667	0.0308252	cg23257105	-0.114711	0.044175	Hypo
C11orf2	11	64863232	TSS1500	cg13853761	-0.0207536	0.0244435	cg01981334	-0.0623936	0.0107253	Hypo
C11orf2	11	64863232	TSS1500	cg13853761	-0.0207536	0.0244435	cg09202050	-0.0589907	0.0461074	Hypo
SHANK2	11	70794833	Body	cg20237888	0.0148459	0.0496664	cg26645082	-0.0547406	0.0404081	Diff
FCHSD2	11	72686937	Body	cg04580227	-0.0123647	0.0263143	cg22627646	-0.0123519	0.0203231	Hypo
UVRAG	11	75538036	Body	cg19777795	0.0180925	0.0304272	cg16083168	-0.0292441	0.0126729	Diff
CCDC90B	11	82997796	TSS1500	cg11933951	0.0219214	0.028104	cg11933951	-0.0615508	0.000378104	Diff
GRM5	11	88364776	Body	cg20930043	-0.0440877	0.0376041	cg08616516	-0.0643929	0.0374198	Hypo
MAML2	11	95931461	Body	cg08510849	0.0129584	0.0335997	cg24768002	-0.0267407	0.0352923	Diff
MAML2	11	95931461	Body	cg08510849	0.0129584	0.0335997	cg23866687	0.0965512	0.0384695	Hyper
MAML2	11	95931461	Body	cg08510849	0.0129584	0.0335997	cg08426823	-0.0721873	0.0421917	Diff
SIDT2	11	117052181	Body	cg16984132	-0.0112915	0.0246884	cg11029270	-0.0159086	0.0226596	Hypo
SIDT2	11	117052181	Body	cg16984132	-0.0112915	0.0246884	cg16984132	-0.103	0.0313934	Hypo
FOXR1	11	118842484	5'UTR	cg05940452	-0.0252846	0.0294417	cg24711070	-0.029386	0.0358357	Hypo
USP2	11	119232263	Body	cg26077811	0.0107498	0.0284287	cg02618319	-0.011971	0.0492938	Diff
TRIM29	11	119999696	Body	cg01027339	0.0196673	0.0429985	cg18015534	-0.0548419	0.0398407	Diff
CDON	11	125933911	TSS1500	cg13558166	0.0181747	0.032271	cg05631262	-0.0487813	0.021851	Diff
GLB1L2	11	134216076	Body	cg23031939	-0.013783	0.0442753	cg23031939	-0.178502	0.00456979	Hypo
GLB1L2	11	134231728	Body	cg06076931	-0.0252098	0.0337582	cg23031939	-0.178502	0.00456979	Hypo
CACNA2D4	12	1974122	Body	cg08726801	-0.0206546	0.0226625	cg13038422	-0.0392857	0.0157468	Hypo
TNFRSF1A	12	6452596	TSS1500	cg10589094	0.0111101	0.017734	cg17330843	0.0344084	0.00449969	Hyper
ACRBP	12	6755816	Body	cg12895370	-0.0144342	0.0338115	cg00014837	-0.0307779	0.0313559	Hypo
DIP2B	12	50983930	Body	cg06377386	0.0298868	0.00604262	cg14953804	0.0387094	0.0403221	Hyper
FIGNL2	12	52215042	1stExon	cg19856499	-0.0107697	0.0287707	cg05238741	0.182173	0.0293177	Diff
KRT83	12	52715661	TSS1500	cg19233268	0.0120721	0.0104203	cg16791508	-0.0343931	0.021435	Diff
KRT85	12	52761416	TSS200	cg21518208	0.0136227	0.039599	cg07925835	-0.0521646	0.0345371	Diff
GTSF1	12	54867454	TSS200	cg20451566	0.0208567	0.0317777	cg22407821	-0.0407095	0.0234665	Diff
NEUROD4	12	55419490	5'UTR	cg19470832	0.0190118	0.0497531	cg05735075	-0.0501186	0.00595906	Diff
CDK4	12	58146180	TSS200	cg20409636	0.0100958	0.0356369	cg21640861	0.0202565	0.0164793	Hyper
PLXNC1	12	94676369	Body	cg13946949	0.0185816	0.0212677	cg09366587	-0.257927	0.00960433	Diff
PLXNC1	12	94676369	Body	cg13946949	0.0185816	0.0212677	cg12503473	-0.0556297	0.022762	Diff
ANO4	12	101192122	5'UTR	cg10812526	0.0372591	0.0495568	cg10812526	0.0564359	0.0411069	Hyper
ANO4	12	101192122	5'UTR	cg10812526	0.0372591	0.0495568	cg20569804	-0.0426584	0.0441771	Diff
ANO4	12	101441815	Body	cg00015383	0.0197268	0.0436091	cg10812526	0.0564359	0.0411069	Hyper
ANO4	12	101441815	Body	cg00015383	0.0197268	0.0436091	cg20569804	-0.0426584	0.0441771	Diff
SLC5A8	12	101604147	TSS200	cg12135976	0.040439	0.00580283	cg16287284	0.109011	0.0428928	Hyper
KCTD10	12	109896676	Body	cg21517720	-0.0190135	0.0162337	cg22714942	0.00988149	0.0348403	Diff
RASAL1	12	113549986	Body	cg19721065	-0.0232931	0.0196207	cg07605469	0.0244415	0.0306264	Diff
SRRM4	12	119447476	Body	cg25448861	0.0220037	0.0257297	cg15341350	0.0766992	0.0162273	Hyper
SRRM4	12	119447476	Body	cg25448861	0.0220037	0.0257297	cg13810723	-0.183764	0.022616	Diff
DNAH10	12	124373428	Body	cg17702116	0.0188098	0.0364715	cg10575376	-0.0333963	0.0104213	Diff
DNAH10	12	124373428	Body	cg17702116	0.0188098	0.0364715	cg22472488	-0.0232664	0.0386696	Diff
TMEM132D	12	130116816	Body	cg03685843	-0.0419558	0.0136731	cg23733052	-0.0473816	0.0469528	Hypo
RIMBP2	12	130892525	Body	cg11054192	0.0121226	0.011891	cg20210558	-0.0490817	0.00214535	Diff
RIMBP2	12	130892525	Body	cg11054192	0.0121226	0.011891	cg15811568	-0.038393	0.0299184	Diff
RIMBP2	12	130892525	Body	cg11054192	0.0121226	0.011891	cg22781714	-0.0443311	0.0320529	Diff
RIMBP2	12	130892525	Body	cg11054192	0.0121226	0.011891	cg15712577	0.0654699	0.0322384	Hyper
RIMBP2	12	130892525	Body	cg11054192	0.0121226	0.011891	cg03255846	-0.0253678	0.0402839	Diff
RIMBP2	12	130892525	Body	cg11054192	0.0121226	0.011891	cg16431543	-0.0272835	0.0408736	Diff
RIMBP2	12	130892525	Body	cg11054192	0.0121226	0.011891	cg18499321	0.0184222	0.048303	Hyper
GALNT9	12	132700559	Body	cg14774362	-0.013898	0.0335997	cg08308477	-0.0651491	0.00590242	Hypo
GALNT9	12	132700559	Body	cg14774362	-0.013898	0.0335997	cg27043159	0.0124545	0.0103288	Diff
GALNT9	12	132700559	Body	cg14774362	-0.013898	0.0335997	cg07180219	-0.135603	0.0408107	Hypo
GALNT9	12	132896199	Body	cg09930743	0.0287911	0.0434697	cg08308477	-0.0651491	0.00590242	Diff
GALNT9	12	132896199	Body	cg09930743	0.0287911	0.0434697	cg27043159	0.0124545	0.0103288	Hyper
GALNT9	12	132896199	Body	cg09930743	0.0287911	0.0434697	cg07180219	-0.135603	0.0408107	Diff
GJA3	13	20736075	TSS1500	cg22900415	-0.0127621	0.0133455	cg27436003	-0.108278	0.031876	Hypo
CRYL1	13	20989142	Body	cg07223180	-0.0291797	0.0160907	cg14616881	-0.018973	0.0190423	Hypo
CRYL1	13	20989142	Body	cg07223180	-0.0291797	0.0160907	cg20136435	-0.0204305	0.0294656	Hypo
CRYL1	13	20989818	Body	cg19159759	-0.0356956	0.00505312	cg14616881	-0.018973	0.0190423	Hypo
CRYL1	13	20989818	Body	cg19159759	-0.0356956	0.00505312	cg20136435	-0.0204305	0.0294656	Hypo
LATS2	13	21608298	Body	cg25753509	0.0193188	0.0129353	cg16274376	-0.0861334	0.00250842	Diff
LATS2	13	21608298	Body	cg25753509	0.0193188	0.0129353	cg06264663	-0.0985166	0.0410701	Diff
SACS	13	23929207	Body	cg22072914	0.0132771	0.00686113	cg21042285	-0.0505717	0.0349725	Diff
PABPC3	13	25670042	TSS1500	cg07723864	-0.0692341	0.014893	cg25752797	-0.151966	0.0264877	Hypo
PABPC3	13	25670047	TSS1500	cg16991589	-0.0567478	0.0366262	cg25752797	-0.151966	0.0264877	Hypo
BRCA2	13	32921647	Body	cg03777697	-0.0235546	0.0414261	cg16725191	-0.018319	0.0361162	Hypo
ZC3H13	13	46584567	Body	cg14522360	-0.0161047	0.00556618	cg12378831	-0.0285215	0.0151168	Hypo
LCP1	13	46757399	TSS1500	cg17270805	0.0224355	0.0326567	cg02479468	-0.0535299	0.0313614	Diff
RNASEH2B	13	51501854	Body	cg20174823	0.0117789	0.0249146	cg08146111	0.0126878	0.0490975	Hyper
PCDH17	13	58299073	Body	cg24586528	0.01139	0.0318229	cg22103831	-0.0466241	0.00976655	Diff
PCDH17	13	58299073	Body	cg24586528	0.01139	0.0318229	cg26444528	0.133126	0.0413468	Hyper
LMO7	13	76378281	5'UTR	cg04007813	0.0227729	0.0218143	cg09415720	-0.0510701	0.0217775	Diff
SLITRK1	13	84457338	TSS1500	cg17528432	-0.0118469	0.0287321	cg02772430	0.0889082	0.00101104	Diff
CLYBL	13	100309351	Body	cg24734928	0.0135752	0.0202456	cg09676794	0.13685	0.00350068	Hyper
CLYBL	13	100309351	Body	cg24734928	0.0135752	0.0202456	cg18680335	0.278758	0.003512	Hyper
CLYBL	13	100309351	Body	cg24734928	0.0135752	0.0202456	cg12790874	0.118475	0.0231737	Hyper
CLYBL	13	100309351	Body	cg24734928	0.0135752	0.0202456	cg05833851	-0.040733	0.0307187	Diff
CLYBL	13	100309351	Body	cg24734928	0.0135752	0.0202456	cg18424717	-0.0349455	0.0367395	Diff
CLYBL	13	100309351	Body	cg24734928	0.0135752	0.0202456	cg14684709	0.0509237	0.0413294	Hyper
CLYBL	13	100309351	Body	cg24734928	0.0135752	0.0202456	cg14518346	-0.0303345	0.0472788	Diff
MYO16	13	109801669	Body	cg27315056	0.0112405	0.0092379	cg20371573	-0.0279136	4.93e-05	Diff
MYO16	13	109801669	Body	cg27315056	0.0112405	0.0092379	cg23526164	-0.0242929	0.0268444	Diff
MYO16	13	109801669	Body	cg27315056	0.0112405	0.0092379	cg09236780	0.0226498	0.036505	Hyper
MYO16	13	109801669	Body	cg27315056	0.0112405	0.0092379	cg19444859	-0.0179719	0.045332	Diff
COL4A1	13	110935325	Body	cg27130075	0.0114968	0.0439942	cg00050792	-0.022989	0.0359296	Diff
COL4A2	13	111164966	3'UTR	cg11747695	-0.0154308	0.0261586	cg05698020	0.0289787	0.0157344	Diff
COL4A2	13	111164966	3'UTR	cg11747695	-0.0154308	0.0261586	cg18114040	-0.0907162	0.0435774	Hypo
COL4A2	13	111164966	3'UTR	cg11747695	-0.0154308	0.0261586	cg00894344	-0.208038	0.0456458	Hypo
GRTP1	13	113987359	Body	cg15288350	-0.0105795	0.0366821	cg15288350	-0.0329577	0.0379613	Hypo
RASA3	13	114785088	Body	cg18948234	0.0127013	0.00363087	cg21747549	0.160298	0.00128407	Hyper
RASA3	13	114785088	Body	cg18948234	0.0127013	0.00363087	cg25486571	0.21381	0.0014178	Hyper
RASA3	13	114785088	Body	cg18948234	0.0127013	0.00363087	cg03490460	0.0408843	0.0169412	Hyper
RASA3	13	114785088	Body	cg18948234	0.0127013	0.00363087	cg19409861	-0.0165315	0.0178899	Diff
RASA3	13	114785088	Body	cg18948234	0.0127013	0.00363087	cg00893368	0.0789425	0.0200145	Hyper
RASA3	13	114785088	Body	cg18948234	0.0127013	0.00363087	cg12337884	-0.340693	0.0213475	Diff
RASA3	13	114785088	Body	cg18948234	0.0127013	0.00363087	cg01144218	-0.0296479	0.0240259	Diff
RASA3	13	114785088	Body	cg18948234	0.0127013	0.00363087	cg24241305	-0.0899708	0.0251453	Diff
RASA3	13	114785088	Body	cg18948234	0.0127013	0.00363087	cg00502469	-0.806744	0.028048	Diff
RASA3	13	114785088	Body	cg18948234	0.0127013	0.00363087	cg20188546	-0.0376031	0.0286814	Diff
RASA3	13	114785088	Body	cg18948234	0.0127013	0.00363087	cg12938556	-0.0355796	0.0292278	Diff
RASA3	13	114785088	Body	cg18948234	0.0127013	0.00363087	cg12532878	-0.663554	0.0298816	Diff
RASA3	13	114785088	Body	cg18948234	0.0127013	0.00363087	cg01758122	-0.806952	0.0321716	Diff
RASA3	13	114785088	Body	cg18948234	0.0127013	0.00363087	cg18020065	0.090248	0.0415662	Hyper
RASA3	13	114785088	Body	cg18948234	0.0127013	0.00363087	cg17602481	-0.607156	0.0439795	Diff
RASA3	13	114785088	Body	cg18948234	0.0127013	0.00363087	cg19056833	-0.024285	0.0449193	Diff
RASA3	13	114785088	Body	cg18948234	0.0127013	0.00363087	cg25019044	-0.0186918	0.0490426	Diff
CPNE6	14	24540526	TSS200	cg26753918	0.0191667	0.0433668	cg18473335	-0.147528	0.0158042	Diff
CPNE6	14	24540526	TSS200	cg26753918	0.0191667	0.0433668	cg12032377	-0.047215	0.0396826	Diff
STXBP6	14	25520039	TSS1500	cg17001172	-0.0240512	0.0442498	cg11734401	-0.462423	0.00067961	Hypo
TMX1	14	51706425	TSS1500	cg14836018	0.0172122	0.021056	cg18607491	-0.0340133	0.0225781	Diff
C14orf37	14	58604949	Body	cg12804716	0.0147381	0.0420436	cg19764854	-0.0341218	0.0482141	Diff
SIX6	14	60978161	3'UTR	cg14507337	-0.0101847	0.000971366	cg06830500	-0.126494	0.0269823	Hypo
RGS6	14	73030458	3'UTR	cg11078674	0.0109037	0.0435019	cg10741333	0.0718707	0.0163559	Hyper
RGS6	14	73030458	3'UTR	cg11078674	0.0109037	0.0435019	cg04930840	-0.0520935	0.0245582	Diff
RGS6	14	73030458	3'UTR	cg11078674	0.0109037	0.0435019	cg23205818	-0.0302895	0.0418564	Diff
DNAL1	14	74162875	3'UTR	cg09597756	0.0551568	0.0110346	cg10384373	-0.0642262	0.0213189	Diff
FOS	14	75746735	Body	cg01529076	-0.0160123	0.0164388	cg13819869	0.0127208	0.0428981	Diff
TTC7B	14	91077172	ExonBnd	cg16626764	0.0153153	0.0334076	cg15844443	-0.0278194	0.0403987	Diff
TTC7B	14	91077172	ExonBnd	cg16626764	0.0153153	0.0334076	cg04198330	-0.031519	0.0466708	Diff
TTC7B	14	91162832	Body	cg08401483	0.0139306	0.0424206	cg15844443	-0.0278194	0.0403987	Diff
TTC7B	14	91162832	Body	cg08401483	0.0139306	0.0424206	cg04198330	-0.031519	0.0466708	Diff
CCDC88C	14	91866325	Body	cg13027206	0.0101961	0.0256362	cg05040501	-0.0592966	0.0255234	Diff
CCDC88C	14	91866325	Body	cg13027206	0.0101961	0.0256362	cg02149083	0.0163208	0.0375124	Hyper
RIN3	14	93006426	Body	cg03680507	-0.0420384	0.0293008	cg06816718	0.0173785	0.0460678	Diff
VRK1	14	97319190	Body	cg10736791	0.0123844	0.0497184	cg13226328	-0.0172318	0.0394239	Diff
TECPR2	14	102918905	Body	cg04517588	-0.0105508	0.00538179	cg01567754	0.0161345	0.036725	Diff
NUDT14	14	105639444	Body	cg27425397	0.0102769	0.0248727	cg15868425	-0.0270074	0.038467	Diff
CYFIP1	15	22923501	5'UTR	cg12759523	-0.0405736	0.0468012	cg26572499	0.022408	0.032489	Diff
C15orf2	15	24919957	TSS1500	cg13974330	0.012347	0.0141794	cg24719138	-0.0208536	0.0430621	Diff
UBE3A	15	25593120	Body	cg25339913	-0.0230179	0.0215302	cg05881762	-0.132821	0.0209614	Hypo
UBE3A	15	25593120	Body	cg25339913	-0.0230179	0.0215302	cg14599961	-0.0229645	0.0260523	Hypo
GABRG3	15	27666693	Body	cg17906685	-0.015124	0.0222174	cg19093376	-0.0211091	0.0164991	Hypo
GABRG3	15	27666693	Body	cg17906685	-0.015124	0.0222174	cg21555123	0.0257056	0.0435792	Diff
TRPM1	15	31428689	Body	cg14029983	-0.0183228	0.0251521	cg13615100	-0.104809	0.00650316	Hypo
TRPM1	15	31428689	Body	cg14029983	-0.0183228	0.0251521	cg18120790	-0.0243023	0.00834151	Hypo
TRPM1	15	31428689	Body	cg14029983	-0.0183228	0.0251521	cg05784847	-0.0538642	0.0451673	Hypo
RTF1	15	41768874	Body	cg14948668	0.0159599	0.0195563	ch.15.433532F	-0.165379	0.0222377	Diff
RAB27A	15	55569970	5'UTR	cg15176942	0.0128598	0.0250674	cg27370248	-0.0453925	0.0459177	Diff
PRTG	15	56033606	Body	cg17221584	-0.0520981	0.00455486	cg07181000	0.0224048	0.0352213	Diff
PRTG	15	56033728	Body	cg08901157	-0.0239076	0.0043661	cg07181000	0.0224048	0.0352213	Diff
DAPK2	15	64263738	Body	cg02919090	0.0137863	0.0210229	cg13961179	-0.0178336	0.0298346	Diff
ANKDD1A	15	65219423	Body	cg09074040	0.0105016	0.0426755	cg09291474	-0.036491	0.0167641	Diff
ANKDD1A	15	65239696	Body	cg26936143	0.0111871	0.0386225	cg09291474	-0.036491	0.0167641	Diff
PAQR5	15	69605418	TSS1500	cg00098345	0.0143245	0.015092	cg17074353	-0.0303642	0.0332461	Diff
PAQR5	15	69631439	5'UTR	cg10975855	-0.0132723	0.0220259	cg17074353	-0.0303642	0.0332461	Hypo
UACA	15	71057242	TSS1500	cg00974204	0.0273331	0.0418369	cg01918043	-0.166796	0.0275639	Diff
AP3B2	15	83368665	Body	cg04386222	-0.0260811	0.0257082	cg01780092	-0.0221594	0.0026714	Hypo
AP3B2	15	83368665	Body	cg04386222	-0.0260811	0.0257082	cg05310882	0.0267047	0.0242612	Diff
ISG20	15	89195555	Body	cg19574915	0.0246492	0.00479036	cg12017722	0.0801298	0.0183145	Hyper
RAB40C	16	643447	Body	cg07393032	0.0205053	0.0269679	cg05992301	-0.043932	0.0406527	Diff
FBXL16	16	743925	3'UTR	cg22271663	-0.0292451	0.0447748	cg06639267	-0.0850994	0.0291131	Hypo
LMF1	16	983225	Body	cg08110413	0.0136779	0.00713191	cg07519426	0.14191	0.00336563	Hyper
LMF1	16	983225	Body	cg08110413	0.0136779	0.00713191	cg03899978	-0.019199	0.0205717	Diff
LMF1	16	983225	Body	cg08110413	0.0136779	0.00713191	cg16364805	-0.0300979	0.0216862	Diff
LMF1	16	983225	Body	cg08110413	0.0136779	0.00713191	cg16661393	-0.0173406	0.0269331	Diff
LMF1	16	983225	Body	cg08110413	0.0136779	0.00713191	cg12958312	-0.024114	0.0292107	Diff
LMF1	16	983225	Body	cg08110413	0.0136779	0.00713191	cg02867162	0.0300966	0.0362992	Hyper
LMF1	16	983225	Body	cg08110413	0.0136779	0.00713191	cg24565496	0.0189142	0.0445031	Hyper
LMF1	16	983225	Body	cg08110413	0.0136779	0.00713191	cg08074182	0.0190328	0.044833	Hyper
IFT140	16	1593415	Body	cg03163545	0.0150387	0.0219718	cg06661988	-0.020344	0.0143422	Diff
IFT140	16	1593415	Body	cg03163545	0.0150387	0.0219718	cg00082833	-0.0173704	0.0237031	Diff
IFT140	16	1593415	Body	cg03163545	0.0150387	0.0219718	cg02224755	-0.0334107	0.0340323	Diff
PRSS22	16	2903108	Body	cg16701914	-0.020853	0.0295153	cg00944388	-0.154255	0.000454419	Hypo
PRSS22	16	2903108	Body	cg16701914	-0.020853	0.0295153	cg18345369	-0.115256	0.0385648	Hypo
PRSS22	16	2903108	Body	cg16701914	-0.020853	0.0295153	cg21452411	-0.0980111	0.0461907	Hypo
SNX29	16	12084794	Body	cg02578098	0.0117881	0.0310054	cg08822891	-0.0830411	0.00918309	Diff
SNX29	16	12084794	Body	cg02578098	0.0117881	0.0310054	cg00498772	-0.116817	0.0370852	Diff
SNX29	16	12084794	Body	cg02578098	0.0117881	0.0310054	cg02334861	-0.0232176	0.0492642	Diff
SNX29	16	12096413	Body	cg08003943	0.023491	0.032303	cg08822891	-0.0830411	0.00918309	Diff
SNX29	16	12096413	Body	cg08003943	0.023491	0.032303	cg00498772	-0.116817	0.0370852	Diff
SNX29	16	12096413	Body	cg08003943	0.023491	0.032303	cg02334861	-0.0232176	0.0492642	Diff
SNX29	16	12280351	Body	cg09554140	0.0146752	0.0429985	cg08822891	-0.0830411	0.00918309	Diff
SNX29	16	12280351	Body	cg09554140	0.0146752	0.0429985	cg00498772	-0.116817	0.0370852	Diff
SNX29	16	12280351	Body	cg09554140	0.0146752	0.0429985	cg02334861	-0.0232176	0.0492642	Diff
ERCC4	16	14029456	Body	cg08296903	-0.0112163	0.00413281	cg26493247	-0.0250494	0.0141029	Hypo
KIAA0430	16	15730730	Body	cg14275931	0.0147705	0.0158688	cg00355784	-0.0302308	0.0178072	Diff
GNAO1	16	56295857	Body	cg13344118	0.0139694	0.0294065	cg16475558	-0.0399715	0.011772	Diff
GNAO1	16	56333966	Body	cg09440129	-0.0447508	0.0448608	cg16475558	-0.0399715	0.011772	Hypo
MT3	16	56623111	TSS200	cg03015433	-0.0115188	0.0347692	cg06120945	-0.136538	0.0361334	Hypo
DOK4	16	57521018	TSS1500	cg14065205	0.0140975	0.012127	cg16547186	0.0714604	0.0315591	Hyper
BEAN	16	66460448	TSS1500	cg05670898	0.0203957	0.0435422	cg04542433	0.0341377	0.0438676	Hyper
FAM65A	16	67575407	Body	cg25399166	-0.01179	0.0216907	cg06819230	0.0153981	0.0208494	Diff
SMPD3	16	68482715	TSS1500	cg09202227	0.0130463	0.00713191	cg05144928	-0.116825	0.0481655	Diff
CHST5	16	75569749	TSS1500	cg14228987	-0.0237864	0.0136541	cg16729538	0.00857518	0.00553232	Diff
WWOX	16	78776702	Body	cg25485235	0.0136747	0.0404584	cg27002639	-0.0461559	0.00388728	Diff
WWOX	16	78776702	Body	cg25485235	0.0136747	0.0404584	cg07753525	-0.0193496	0.014349	Diff
WWOX	16	78776702	Body	cg25485235	0.0136747	0.0404584	cg03120102	0.0243778	0.0367569	Hyper
WWOX	16	78776702	Body	cg25485235	0.0136747	0.0404584	cg02831727	-0.0263651	0.0442006	Diff
PLCG2	16	81935319	Body	cg24395178	0.0180143	0.0360563	cg04642627	-0.0242584	0.00789477	Diff
PLCG2	16	81935319	Body	cg24395178	0.0180143	0.0360563	cg09415601	-0.0211995	0.0141542	Diff
ATP2C2	16	84414241	Body	cg07150342	-0.0269413	0.0301177	cg04028616	-0.0297717	0.0156301	Hypo
USP10	16	84737668	Body	cg07695272	0.0111015	0.0337139	cg02833172	-0.0402237	0.0416156	Diff
USP10	16	84766639	Body	cg11193354	0.0233463	0.0481602	cg02833172	-0.0402237	0.0416156	Diff
ZCCHC14	16	87525539	TSS200	cg08196561	-0.0270729	0.0448663	cg01206993	-0.0135569	0.0116064	Hypo
ZCCHC14	16	87525539	TSS200	cg08196561	-0.0270729	0.0448663	cg08446798	-0.0207995	0.0172492	Hypo
ZCCHC14	16	87525539	TSS200	cg08196561	-0.0270729	0.0448663	cg10023572	0.132971	0.0404972	Diff
ZCCHC14	16	87525539	TSS200	cg08196561	-0.0270729	0.0448663	cg02878439	0.0493527	0.0487934	Diff
RNMTL1	17	684589	TSS1500	cg21830185	0.0116111	0.0164388	cg15971496	-0.0844438	0.0363073	Diff
NXN	17	828528	Body	cg18740057	0.0121646	0.02045	cg02459042	-0.535338	0.00229483	Diff
NXN	17	828528	Body	cg18740057	0.0121646	0.02045	cg09146872	-0.0200194	0.0202157	Diff
NXN	17	828528	Body	cg18740057	0.0121646	0.02045	cg25717351	-0.0155277	0.0245006	Diff
SLC43A2	17	1509085	TSS1500	cg12293460	0.0116073	0.011167	cg17172593	0.0768861	0.0228117	Hyper
SLC43A2	17	1521483	Body	cg18964590	-0.0122357	0.0287688	cg17172593	0.0768861	0.0228117	Diff
ITGAE	17	3674611	Body	cg25422405	0.0185814	0.0251394	cg09029409	-0.0719332	0.0229407	Diff
ITGAE	17	3676205	Body	cg14903884	0.0115436	0.0340781	cg09029409	-0.0719332	0.0229407	Diff
CHRNE	17	4803506	Body	cg19753476	-0.0229427	0.0280549	cg05019311	-0.0198092	0.0322986	Hypo
CHRNE	17	4803684	Body	cg22349396	-0.0366278	0.00414525	cg05019311	-0.0198092	0.0322986	Hypo
CHRNE	17	4804104	Body	cg06444025	-0.0444007	0.014667	cg05019311	-0.0198092	0.0322986	Hypo
CHRNE	17	4804357	Body	cg01726265	-0.0449908	0.0141794	cg05019311	-0.0198092	0.0322986	Hypo
MAP2K4	17	11923262	TSS1500	cg02746232	0.0129901	0.00596929	cg27380509	0.0222677	0.0418251	Hyper
KSR1	17	25858091	5'UTR	cg24769302	-0.0186292	0.0316933	cg13316720	0.0210401	0.0437854	Diff
NLK	17	26460450	Body	cg19963224	0.0115373	0.0314394	cg10004079	-0.0195735	0.0234228	Diff
MLLT6	17	36863128	Body	cg17447144	0.0125922	0.0129695	cg03069943	0.0213198	0.00148238	Hyper
MLLT6	17	36863128	Body	cg17447144	0.0125922	0.0129695	cg12260343	0.0369595	0.00351031	Hyper
MLLT6	17	36863128	Body	cg17447144	0.0125922	0.0129695	cg22213752	-0.0318052	0.046995	Diff
CNTNAP1	17	40851109	3'UTR	cg20061971	0.0100532	0.0474909	cg10457885	-0.0337459	0.0134707	Diff
PRKCA	17	64466137	Body	cg06776212	0.022235	0.0222174	cg24171047	-0.0358045	0.0183869	Diff
PRKCA	17	64466137	Body	cg06776212	0.022235	0.0222174	cg14121185	-0.0794343	0.0316501	Diff
PRKCA	17	64488849	Body	cg14121185	0.025527	0.0372636	cg24171047	-0.0358045	0.0183869	Diff
PRKCA	17	64488849	Body	cg14121185	0.025527	0.0372636	cg14121185	-0.0794343	0.0316501	Diff
PRKCA	17	64499496	Body	cg15438481	0.010698	0.0418982	cg24171047	-0.0358045	0.0183869	Diff
PRKCA	17	64499496	Body	cg15438481	0.010698	0.0418982	cg14121185	-0.0794343	0.0316501	Diff
WIPI1	17	66428441	Body	cg07490375	0.0140361	0.0271618	cg13803003	0.037686	0.0224874	Hyper
TMC8	17	76128906	Body	cg16301617	0.0103051	0.0265026	cg24109860	-0.046069	0.0257093	Diff
TMC8	17	76129099	Body	cg16935597	0.0114652	0.00962902	cg24109860	-0.046069	0.0257093	Diff
TMC8	17	76129402	Body	cg04945945	0.0125001	0.0225818	cg24109860	-0.046069	0.0257093	Diff
TMC8	17	76129984	Body	cg22833809	0.0149982	0.021103	cg24109860	-0.046069	0.0257093	Diff
TMC8	17	76130139	Body	cg01791634	0.0174745	0.0110346	cg24109860	-0.046069	0.0257093	Diff
TMC8	17	76130305	Body	cg18437480	0.0127543	0.00681146	cg24109860	-0.046069	0.0257093	Diff
USP36	17	76803701	ExonBnd	cg09077611	0.0160679	0.00475696	cg04287747	-0.0219805	0.0205962	Diff
USP36	17	76835340	5'UTR	cg18303410	0.0113146	0.0294417	cg04287747	-0.0219805	0.0205962	Diff
ENGASE	17	77070844	TSS200	cg25629442	0.0108689	0.0156694	cg01707361	-0.139178	0.00202078	Diff
ENGASE	17	77070844	TSS200	cg25629442	0.0108689	0.0156694	cg21022002	-0.139857	0.00501031	Diff
ENGASE	17	77070844	TSS200	cg25629442	0.0108689	0.0156694	cg22109370	-0.0712851	0.015269	Diff
ENGASE	17	77070844	TSS200	cg25629442	0.0108689	0.0156694	cg08040395	-0.0621334	0.0298707	Diff
HRNBP3	17	77105890	Body	cg18634030	0.0273437	0.0356998	cg08866991	-0.0423046	0.0223303	Diff
HRNBP3	17	77105890	Body	cg18634030	0.0273437	0.0356998	cg17531849	0.222495	0.0229679	Hyper
HRNBP3	17	77105890	Body	cg18634030	0.0273437	0.0356998	cg14365364	-0.0720299	0.0253414	Diff
HRNBP3	17	77105890	Body	cg18634030	0.0273437	0.0356998	cg03250870	0.166932	0.0455893	Hyper
HRNBP3	17	77386380	5'UTR	cg04115702	0.0170335	0.0437328	cg08866991	-0.0423046	0.0223303	Diff
HRNBP3	17	77386380	5'UTR	cg04115702	0.0170335	0.0437328	cg17531849	0.222495	0.0229679	Hyper
HRNBP3	17	77386380	5'UTR	cg04115702	0.0170335	0.0437328	cg14365364	-0.0720299	0.0253414	Diff
HRNBP3	17	77386380	5'UTR	cg04115702	0.0170335	0.0437328	cg03250870	0.166932	0.0455893	Hyper
TBC1D16	17	77914580	3'UTR	cg07122529	0.0168157	0.0113613	cg21048763	-0.0236234	0.0441272	Diff
TBC1D16	17	77914580	3'UTR	cg07122529	0.0168157	0.0113613	cg24805759	-0.0514471	0.0480387	Diff
CCDC57	17	80159506	Body	cg01763666	0.0127898	0.00240377	cg21295367	-0.0588176	0.00284642	Diff
CCDC57	17	80159506	Body	cg01763666	0.0127898	0.00240377	cg14673194	-0.0161509	0.0250969	Diff
CCDC57	17	80159506	Body	cg01763666	0.0127898	0.00240377	cg18996153	0.0168681	0.0496786	Hyper
FOXK2	17	80494379	Body	cg05229454	0.0313964	0.0221316	cg05229454	-0.202133	0.00968754	Diff
FOXK2	17	80494379	Body	cg05229454	0.0313964	0.0221316	cg16366685	-0.0376115	0.0293881	Diff
FOXK2	17	80550633	Body	cg12055133	0.0199289	0.0299248	cg05229454	-0.202133	0.00968754	Diff
FOXK2	17	80550633	Body	cg12055133	0.0199289	0.0299248	cg16366685	-0.0376115	0.0293881	Diff
FOXK2	17	80551543	Body	cg01483119	0.0204904	0.0303151	cg05229454	-0.202133	0.00968754	Diff
FOXK2	17	80551543	Body	cg01483119	0.0204904	0.0303151	cg16366685	-0.0376115	0.0293881	Diff
FOXK2	17	80556724	Body	cg20493075	0.019266	0.0158427	cg05229454	-0.202133	0.00968754	Diff
FOXK2	17	80556724	Body	cg20493075	0.019266	0.0158427	cg16366685	-0.0376115	0.0293881	Diff
TBCD	17	80840821	Body	cg23510258	0.0178906	0.00473716	cg25898516	-0.0214286	0.00514724	Diff
TBCD	17	80840821	Body	cg23510258	0.0178906	0.00473716	cg09665571	-0.059785	0.0142615	Diff
TBCD	17	80840821	Body	cg23510258	0.0178906	0.00473716	cg18879998	-0.0162917	0.028026	Diff
TBCD	17	80840821	Body	cg23510258	0.0178906	0.00473716	cg12963111	-0.0579171	0.0353758	Diff
TBCD	17	80840821	Body	cg23510258	0.0178906	0.00473716	cg25819341	0.0220997	0.0361486	Hyper
TBCD	17	80840821	Body	cg23510258	0.0178906	0.00473716	cg04988694	-0.019984	0.0415408	Diff
TBCD	17	80840821	Body	cg23510258	0.0178906	0.00473716	cg19824037	-0.0399905	0.0442676	Diff
TBCD	17	80840821	Body	cg23510258	0.0178906	0.00473716	cg01045697	-0.0234934	0.0482446	Diff
ST8SIA3	18	55019307	TSS1500	cg05826255	-0.0236127	0.00762955	cg00266920	0.0892476	0.0145196	Diff
RTTN	18	67704103	Body	cg17361576	0.0245972	0.0250907	cg06282189	-0.0276564	0.0141623	Diff
SALL3	18	76757841	3'UTR	cg03788215	0.0136011	0.0440944	cg15191648	0.105711	0.0032392	Hyper
ODF3L2	19	475035	TSS200	cg11981700	-0.0243277	0.0269399	cg02629369	0.0196459	0.0201312	Diff
LMNB2	19	2428350	3'UTR	cg26149485	-0.0166889	0.0391012	cg19288226	-0.0242205	0.0209838	Hypo
LMNB2	19	2428514	3'UTR	cg03870261	-0.0248114	0.016113	cg19288226	-0.0242205	0.0209838	Hypo
LMNB2	19	2428567	3'UTR	cg25629768	-0.0164962	0.0193101	cg19288226	-0.0242205	0.0209838	Hypo
GNG7	19	2542837	5'UTR	cg08134671	0.0350687	0.0147973	cg02369015	-0.0398749	0.00255998	Diff
GNG7	19	2542837	5'UTR	cg08134671	0.0350687	0.0147973	cg08134671	-0.104387	0.037571	Diff
GNG7	19	2544100	5'UTR	cg08481112	0.0148327	0.0303055	cg02369015	-0.0398749	0.00255998	Diff
GNG7	19	2544100	5'UTR	cg08481112	0.0148327	0.0303055	cg08134671	-0.104387	0.037571	Diff
GNG7	19	2544324	5'UTR	cg06415064	0.0309621	0.030208	cg02369015	-0.0398749	0.00255998	Diff
GNG7	19	2544324	5'UTR	cg06415064	0.0309621	0.030208	cg08134671	-0.104387	0.037571	Diff
GNG7	19	2545986	5'UTR	cg06938519	0.0207214	0.00605284	cg02369015	-0.0398749	0.00255998	Diff
GNG7	19	2545986	5'UTR	cg06938519	0.0207214	0.00605284	cg08134671	-0.104387	0.037571	Diff
GNA11	19	3105075	Body	cg18491203	0.0166356	0.00541527	cg10728271	-0.038793	0.0219966	Diff
MAP2K2	19	4124985	TSS1500	cg27358214	0.0102928	0.019667	cg18608290	-0.016039	0.0400733	Diff
TYK2	19	10484624	Body	cg19307883	-0.0244666	0.0239774	cg11575644	0.0318373	0.0215032	Diff
ZNF333	19	14799503	TSS1500	cg10469818	0.011434	0.0316904	cg22965079	-0.237184	0.0100449	Diff
ZNF333	19	14799503	TSS1500	cg10469818	0.011434	0.0316904	cg20962297	-0.0562984	0.011588	Diff
ZNF333	19	14799503	TSS1500	cg10469818	0.011434	0.0316904	cg13082958	-0.0294561	0.017461	Diff
ZNF333	19	14799503	TSS1500	cg10469818	0.011434	0.0316904	cg00448895	0.28121	0.0420663	Hyper
GATAD2A	19	19511194	5'UTR	cg18952170	0.0125712	0.0191825	cg03755333	-0.0363754	0.00514418	Diff
GATAD2A	19	19511194	5'UTR	cg18952170	0.0125712	0.0191825	cg24730871	0.0251679	0.00963664	Hyper
GATAD2A	19	19511194	5'UTR	cg18952170	0.0125712	0.0191825	cg24791880	-0.00953964	0.047691	Diff
CILP2	19	19647920	TSS1500	cg21839244	-0.0177882	0.0113969	cg17935297	0.077484	0.0182801	Diff
CILP2	19	19647920	TSS1500	cg21839244	-0.0177882	0.0113969	cg10669058	-0.170653	0.0222343	Hypo
CILP2	19	19648555	TSS1500	cg10669058	-0.0291283	0.0478589	cg17935297	0.077484	0.0182801	Diff
CILP2	19	19648555	TSS1500	cg10669058	-0.0291283	0.0478589	cg10669058	-0.170653	0.0222343	Hypo
KIAA0355	19	34808605	Body	cg12899919	0.0156284	0.0233099	cg03769116	-0.0332471	0.0295827	Diff
HKR1	19	37825307	TSS1500	cg26734888	-0.0284699	0.0257994	cg12948621	-0.242847	0.0027082	Hypo
HKR1	19	37825307	TSS1500	cg26734888	-0.0284699	0.0257994	cg05280698	-0.253331	0.00560301	Hypo
HKR1	19	37825307	TSS1500	cg26734888	-0.0284699	0.0257994	cg13687570	-0.170305	0.00811734	Hypo
HKR1	19	37825307	TSS1500	cg26734888	-0.0284699	0.0257994	cg24834889	-0.209742	0.010777	Hypo
HKR1	19	37825307	TSS1500	cg26734888	-0.0284699	0.0257994	cg14166009	-0.10036	0.0442926	Hypo
HKR1	19	37825307	TSS1500	cg26734888	-0.0284699	0.0257994	cg23448505	-0.159095	0.0462277	Hypo
HKR1	19	37825309	TSS1500	cg14166009	-0.0215923	0.0423667	cg12948621	-0.242847	0.0027082	Hypo
HKR1	19	37825309	TSS1500	cg14166009	-0.0215923	0.0423667	cg05280698	-0.253331	0.00560301	Hypo
HKR1	19	37825309	TSS1500	cg14166009	-0.0215923	0.0423667	cg13687570	-0.170305	0.00811734	Hypo
HKR1	19	37825309	TSS1500	cg14166009	-0.0215923	0.0423667	cg24834889	-0.209742	0.010777	Hypo
HKR1	19	37825309	TSS1500	cg14166009	-0.0215923	0.0423667	cg14166009	-0.10036	0.0442926	Hypo
HKR1	19	37825309	TSS1500	cg14166009	-0.0215923	0.0423667	cg23448505	-0.159095	0.0462277	Hypo
HKR1	19	37825320	TSS1500	cg13687570	-0.0282252	0.0437227	cg12948621	-0.242847	0.0027082	Hypo
HKR1	19	37825320	TSS1500	cg13687570	-0.0282252	0.0437227	cg05280698	-0.253331	0.00560301	Hypo
HKR1	19	37825320	TSS1500	cg13687570	-0.0282252	0.0437227	cg13687570	-0.170305	0.00811734	Hypo
HKR1	19	37825320	TSS1500	cg13687570	-0.0282252	0.0437227	cg24834889	-0.209742	0.010777	Hypo
HKR1	19	37825320	TSS1500	cg13687570	-0.0282252	0.0437227	cg14166009	-0.10036	0.0442926	Hypo
HKR1	19	37825320	TSS1500	cg13687570	-0.0282252	0.0437227	cg23448505	-0.159095	0.0462277	Hypo
LRFN1	19	39801853	Body	cg16146513	0.0209884	0.026927	cg26910511	-0.186786	0.0126431	Diff
LRFN1	19	39801853	Body	cg16146513	0.0209884	0.026927	cg11199014	-0.0916221	0.0160762	Diff
LRFN1	19	39801853	Body	cg16146513	0.0209884	0.026927	cg01076874	-0.0670447	0.0233242	Diff
LRFN1	19	39801853	Body	cg16146513	0.0209884	0.026927	cg00002033	-0.172228	0.0299923	Diff
SPTBN4	19	41003524	ExonBnd	cg13883732	-0.0100941	0.0302741	cg22498143	-0.107987	0.0245689	Hypo
SPTBN4	19	41003524	ExonBnd	cg13883732	-0.0100941	0.0302741	cg10655471	0.162166	0.0289333	Diff
DEDD2	19	42722716	5'UTR	cg21919297	0.0125415	0.0150945	cg08837858	-0.0424707	0.0153229	Diff
DEDD2	19	42723909	5'UTR	cg19051001	0.0112994	0.0298642	cg08837858	-0.0424707	0.0153229	Diff
TFPT	19	54617611	Body	cg18278444	-0.0127101	0.0327569	cg24167747	0.389054	0.033698	Diff
SNPH	20	1280341	Body	cg12128614	-0.0321174	0.0220259	cg11864402	-0.0651576	0.00609047	Hypo
SNPH	20	1280341	Body	cg12128614	-0.0321174	0.0220259	cg13556663	-0.0608532	0.041977	Hypo
DTD1	20	18735103	3'UTR	cg12359298	0.0325217	0.0179701	cg26529344	-0.0151424	0.00870789	Diff
ZNF337	20	25678677	TSS1500	cg04561511	0.0125739	0.0259814	cg08667545	-0.0389777	0.0181573	Diff
NCRNA00028	20	30072118	TSS1500	cg20704654	-0.0184317	0.0393494	cg24544594	-0.0344011	0.0284165	Hypo
CHMP4B	20	32432074	Body	cg06049452	0.0182954	0.00511016	cg12803091	-0.0250866	0.0308538	Diff
PREX1	20	47440761	Body	cg14714222	0.0326831	0.0350518	cg01101355	0.0290498	0.0460592	Hyper
NFATC2	20	50015815	Body	cg03725322	0.0106607	0.0456876	cg27599015	-0.0298961	0.0346753	Diff
NFATC2	20	50077389	Body	cg16128068	0.0152669	0.0256648	cg27599015	-0.0298961	0.0346753	Diff
NFATC2	20	50110833	Body	cg18740175	0.0147334	0.0487512	cg27599015	-0.0298961	0.0346753	Diff
TSHZ2	20	51826527	Body	cg16015829	0.0151385	0.037676	cg02732941	-0.0235253	0.0463325	Diff
TSHZ2	20	52108992	3'UTR	cg26554579	0.0235107	0.00998819	cg02732941	-0.0235253	0.0463325	Diff
APCDD1L	20	57042544	Body	cg17382918	-0.0285736	0.00550523	cg02544684	-0.0150447	0.0183452	Hypo
CDH4	20	59960435	Body	cg23885371	0.0208646	0.0285734	cg10965434	0.106307	0.0182976	Hyper
CDH4	20	60207107	Body	cg22679134	-0.0176451	0.0456137	cg10965434	0.106307	0.0182976	Diff
CDH4	20	60254704	Body	cg18378563	0.0125822	0.0433743	cg10965434	0.106307	0.0182976	Hyper
CDH4	20	60337213	Body	cg25660529	-0.0257411	0.045797	cg10965434	0.106307	0.0182976	Diff
CDH4	20	60352417	Body	cg09599986	-0.0363564	0.0142014	cg10965434	0.106307	0.0182976	Diff
CDH4	20	60473786	Body	cg02625694	-0.0159699	0.046901	cg10965434	0.106307	0.0182976	Diff
CDH4	20	60510235	Body	cg11853697	-0.0309302	0.0185223	cg10965434	0.106307	0.0182976	Diff
LAMA5	20	60939416	Body	cg13279927	0.0102534	0.0330867	cg10038901	0.0501653	0.00575032	Hyper
LAMA5	20	60939416	Body	cg13279927	0.0102534	0.0330867	cg17048240	0.0341664	0.0496976	Hyper
ZBTB46	20	62382338	Body	cg10797624	0.0256621	0.0329103	cg12840850	-0.0389122	0.0165963	Diff
SIM2	21	38120824	3'UTR	cg02836046	-0.0240944	0.022495	cg02836046	-0.0592618	0.0435498	Hypo
CECR2	22	17955976	TSS1500	cg03335938	0.0285919	0.0140974	cg11314536	-0.045774	0.0100271	Diff
CECR2	22	17955981	TSS1500	cg19243398	0.0285711	0.0407787	cg11314536	-0.045774	0.0100271	Diff
CECR2	22	18033434	3'UTR	cg11314536	0.0172582	0.0335846	cg11314536	-0.045774	0.0100271	Diff
HIRA	22	19333586	Body	cg26696612	0.0128652	0.0333371	cg24420164	-0.0146837	0.0475533	Diff
HIRA	22	19333586	Body	cg26696612	0.0128652	0.0333371	cg20381060	-0.0153276	0.0495113	Diff
PISD	22	32024802	5'UTR	cg00611469	0.0156043	0.0413417	cg15823100	-0.0190825	0.00666556	Diff
PISD	22	32024963	5'UTR	cg12239530	0.0460996	0.0135498	cg15823100	-0.0190825	0.00666556	Diff
PISD	22	32025080	5'UTR	cg24439657	0.01445	0.0429012	cg15823100	-0.0190825	0.00666556	Diff
PLXNB2	22	50720288	Body	cg00012194	-0.0103532	0.0294417	cg15269226	-0.0451592	0.0155658	Hypo
PLXNB2	22	50720288	Body	cg00012194	-0.0103532	0.0294417	cg01407881	-0.0259006	0.0447549	Hypo
PLXNB2	22	50721368	Body	cg20811788	0.012175	0.00930096	cg15269226	-0.0451592	0.0155658	Diff
PLXNB2	22	50721368	Body	cg20811788	0.012175	0.00930096	cg01407881	-0.0259006	0.0447549	Diff
bp = base pair, FDR = false discovery rate, DOE = direction of effect, Diff = different DOE, Hypo = hypomethylated in both studies, hyper = hypermethylated in both studies

## Sheet: Supplementary Table 3
Supplementary Table 3. Overlapping genes with validated direction of effect with Mehta et al. (2019)
		This study					Mehta 2019
Gene	Feature	CpG	Chr	Position (bp)	Delta Beta	FDR	CpG	Chr	Position (bp)	Effect beta	P-value	DOE validation
MMEL1	Body	cg00492341	1	2526950	-0.0262708	0.0421995	cg05838104	1	2559371	-0.157982	0.0142969	Hypo
MMEL1	Body	cg21389723	1	2541073	-0.0140213	0.0222501	cg05838104	1	2559371	-0.157982	0.0142969	Hypo
ARHGEF16	TSS1500	cg02061553	1	3370110	-0.0119471	0.0379979	cg02731917	1	3394760	-0.0687037	0.0307644	Hypo
MEGF6	Body	cg01719007	1	3517255	0.0122109	0.00798061	cg00167913	1	3446295	0.568946	0.0475086	Hyper
IGSF21	Body	cg14955813	1	18609251	0.0271318	0.0219385	cg24925701	1	18553942	0.18033	0.0303802	Hyper
IGSF21	Body	cg21727992	1	18649507	0.0480897	0.0416472	cg24925701	1	18553942	0.18033	0.0303802	Hyper
TMEM57	Body	cg10304969	1	25795613	-0.021175	0.0150812	cg19925772	1	25757604	-0.0340056	0.00101364	Hypo
TMEM57	Body	cg10304969	1	25795613	-0.021175	0.0150812	cg13795696	1	25755935	-0.0452092	0.0323563	Hypo
C1orf51	TSS200	cg00764612	1	150255213	-0.0101895	0.0402549	cg14207163	1	150257423	-0.0229999	0.0465504	Hypo
GPA33	TSS1500	cg01607187	1	167060565	-0.0148424	0.0154876	cg09115705	1	167036150	-0.0711713	0.0417069	Hypo
CR1L	TSS1500	cg13234569	1	207818036	-0.0190754	0.0327655	cg23026906	1	207819196	-0.0710073	0.0439135	Hypo
SDCCAG8	Body	cg16253144	1	243637243	-0.0449186	0.0433668	cg09069229	1	243422428	-0.022002	0.0106287	Hypo
VIT	Body	cg00674943	2	36960330	0.015817	0.0182938	cg02355646	2	37032102	0.0163177	0.0258418	Hyper
RNF103	5'UTR	cg27640988	2	86850406	-0.0425051	0.0273243	cg09348254	2	86852032	-0.0213803	0.0133134	Hypo
RNF103	5'UTR	cg27640988	2	86850406	-0.0425051	0.0273243	cg11958668	2	86830855	-0.0503261	0.0449202	Hypo
PCDP1	5'UTR	cg13833596	2	120302499	-0.0118293	0.0368942	cg11289006	2	120300987	-0.0187271	0.0174342	Hypo
COL5A2	Body	cg02580308	2	190042991	-0.0217417	0.0214905	cg01247454	2	190028935	-0.0308861	0.00812756	Hypo
COL5A2	Body	cg02580308	2	190042991	-0.0217417	0.0214905	cg23165166	2	189914501	-0.0345025	0.0425299	Hypo
FARSB	ExonBnd	cg19653382	2	223478640	-0.0117906	0.041274	cg22279507	2	223436210	-0.0151506	0.0362876	Hypo
EFHD1	Body	cg06842071	2	233499460	0.0348815	0.0316032	cg27508753	2	233495279	0.0229069	0.0416254	Hyper
SLC6A1	TSS200	cg15445554	3	11034311	0.0201686	0.018414	cg10903281	3	11036746	0.0516072	0.0422302	Hyper
IQSEC1	TSS1500	cg08102508	3	13115168	-0.0113936	0.0399203	cg19023320	3	13033587	-0.0371887	0.021288	Hypo
CCK	TSS200	cg21821833	3	42306493	-0.0113924	0.0358102	cg06631317	3	42305516	-0.148324	0.00872032	Hypo
CACNA2D3	Body	cg01391954	3	54307038	-0.0190889	0.0390076	cg22211564	3	54988324	-0.0205307	0.0196588	Hypo
IL17RD	Body	cg00770158	3	57134628	0.0107114	0.0352212	cg23727321	3	57199453	0.0679006	0.0332327	Hyper
IL17RD	Body	cg00770158	3	57134628	0.0107114	0.0352212	cg04922566	3	57198244	0.0479296	0.0479959	Hyper
IL17RD	Body	cg01079779	3	57176708	0.0282462	0.00165685	cg04922566	3	57198244	0.0479296	0.0479959	Hyper
LOC100130872-SPON2	Body	cg25002788	4	1166873	-0.0124969	0.0312939	cg14466863	4	1188421	-0.0860571	0.0362091	Hypo
SORCS2	Body	cg00417231	4	7453673	0.0239675	0.0193663	cg21254939	4	7657303	0.0873545	0.0223709	Hyper
SORCS2	Body	cg00417231	4	7453673	0.0239675	0.0193663	cg16175458	4	7741555	0.0432041	0.0490122	Hyper
SLC7A11	Body	cg05371417	4	139113574	0.0108139	0.0192984	cg02102889	4	139164723	0.0286936	0.00444614	Hyper
SLC7A11	Body	cg05371417	4	139113574	0.0108139	0.0192984	cg24869834	4	139146513	0.0229051	0.0490057	Hyper
TBC1D9	Body	cg10685128	4	141648570	0.0108485	0.0102752	cg04256347	4	141677674	0.031715	0.0257524	Hyper
LRAT	Body	cg11793897	4	155666468	0.059578	0.0165301	cg23587449	4	155663689	0.0290898	0.0274405	Hyper
IRF2	Body	cg05501617	4	185339075	0.015199	0.0160907	cg08661678	4	185381476	0.0684212	0.00250367	Hyper
NR2F1	TSS200	cg11904056	5	92918910	-0.01042	0.0444404	cg26067259	5	92927796	-0.10337	0.0227618	Hypo
FER	Body	cg20598235	5	108226881	-0.0250121	0.00562752	cg19731233	5	108328313	-0.0581454	0.0446115	Hypo
FER	Body	cg08706709	5	108389984	-0.0156519	0.035017	cg19731233	5	108328313	-0.0581454	0.0446115	Hypo
ZNF608	Body	cg12834131	5	124038948	0.0115255	0.0496266	cg13904970	5	123987667	0.103081	0.00324668	Hyper
ZNF608	Body	cg12834131	5	124038948	0.0115255	0.0496266	cg15705930	5	123973317	0.0436742	0.0113368	Hyper
PFN3	1stExon	cg01287088	5	176827392	-0.0252501	0.0420436	cg20095656	5	176827793	-0.0386415	0.0370674	Hypo
PFN3	TSS200	cg00642460	5	176827697	-0.0314244	0.0373447	cg20095656	5	176827793	-0.0386415	0.0370674	Hypo
ELOVL2	TSS1500	cg25151806	6	11045370	-0.0184931	0.0398594	cg07901130	6	11041295	-0.0150244	0.0476647	Hypo
TNXB	Body	cg22056544	6	32038230	-0.0247234	0.0370079	cg08250055	6	32052736	-0.0485404	0.0034698	Hypo
TNXB	Body	cg22056544	6	32038230	-0.0247234	0.0370079	cg16195239	6	32017024	-0.0306385	0.0441	Hypo
TNXB	Body	cg22056544	6	32038230	-0.0247234	0.0370079	cg23257604	6	32076144	-0.0555743	0.048582	Hypo
GPSM3	Body	cg21386484	6	32159527	0.0195531	0.035666	cg25400948	6	32162414	0.0311172	0.0427152	Hyper
HLA-DPB2	Body	cg23075555	6	33084789	-0.020974	0.0392037	cg26650827	6	33091870	-0.0177162	0.0168864	Hypo
HLA-DPB2	Body	cg23075555	6	33084789	-0.020974	0.0392037	cg17217478	6	33091612	-0.151403	0.0291732	Hypo
HLA-DPB2	Body	cg24266485	6	33084840	-0.0302026	0.0341274	cg26650827	6	33091870	-0.0177162	0.0168864	Hypo
HLA-DPB2	Body	cg24266485	6	33084840	-0.0302026	0.0341274	cg17217478	6	33091612	-0.151403	0.0291732	Hypo
HLA-DPB2	Body	cg05337177	6	33084928	-0.0260285	0.0263273	cg26650827	6	33091870	-0.0177162	0.0168864	Hypo
HLA-DPB2	Body	cg05337177	6	33084928	-0.0260285	0.0263273	cg17217478	6	33091612	-0.151403	0.0291732	Hypo
HLA-DPB2	Body	cg06210070	6	33085063	-0.033373	0.0202062	cg26650827	6	33091870	-0.0177162	0.0168864	Hypo
HLA-DPB2	Body	cg06210070	6	33085063	-0.033373	0.0202062	cg17217478	6	33091612	-0.151403	0.0291732	Hypo
DAAM2	5'UTR	cg03865596	6	39792251	0.0265896	0.00638266	cg17868910	6	39760607	0.1599	0.0351196	Hyper
TTBK1	TSS1500	cg17699330	6	43210911	0.0174746	0.0483576	cg18691564	6	43242911	0.0463785	0.0358491	Hyper
GPR110	TSS200	cg09556286	6	47010177	0.0219625	0.020999	cg20107184	6	46967866	0.0392567	0.00890862	Hyper
ELOVL5	Body	cg18369597	6	53155555	0.0100127	0.0425403	cg01865606	6	53214076	0.0350172	0.0432616	Hyper
ELOVL5	5'UTR	cg16946445	6	53181687	0.0106099	0.0263143	cg01865606	6	53214076	0.0350172	0.0432616	Hyper
OGFRL1	Body	cg26594205	6	72003068	0.0100246	0.0214941	cg09335613	6	71999385	0.120035	0.0211375	Hyper
SLC35F1	Body	cg10374523	6	118620467	-0.0297347	0.0156005	cg07845352	6	118260820	-0.155663	0.0318087	Hypo
KIAA1244	Body	cg14848685	6	138613022	-0.0157641	0.0156411	cg21258169	6	138661523	-0.0245071	0.0328511	Hypo
FSCN1	Body	cg08125726	7	5639063	0.0121939	0.0471162	cg01232604	7	5632262	0.0257074	0.0140627	Hyper
NXPH1	Body	cg11823999	7	8729116	0.0123547	0.00817551	cg06335867	7	8482325	0.117164	0.0200471	Hyper
MYO1G	Body	cg04180046	7	45002736	-0.0240075	0.0261971	cg19089201	7	45002287	-0.215848	0.0172939	Hypo
SRRM3	5'UTR	cg16443009	7	75864075	-0.0134755	0.0226521	cg24863536	7	75889570	-0.0556941	0.0124259	Hypo
SRRM3	5'UTR	cg16443009	7	75864075	-0.0134755	0.0226521	cg25922355	7	75830799	-0.0413035	0.0398754	Hypo
IQUB	TSS1500	cg11921812	7	123175451	-0.022403	0.0405304	cg26903781	7	123176084	-0.0413723	0.0123548	Hypo
FBXO16	Body	cg12077142	8	28300399	0.0177095	0.0460844	cg24327472	8	28348115	0.040097	0.0352526	Hyper
SNTG1	TSS1500	cg00494911	8	50821935	-0.0497851	0.011167	cg26969786	8	50891848	-0.0208417	0.00565297	Hypo
COX6C	TSS1500	cg04258637	8	100907546	-0.0175052	0.0160907	cg24267801	8	100905507	-0.0315385	0.0279293	Hypo
MLLT3	Body	cg11543899	9	20607066	-0.0361041	0.0467898	cg01739210	9	20621641	-0.171315	0.00459766	Hypo
WDR37	Body	cg14929913	10	1147979	-0.0119027	0.0493649	cg07217563	10	1149628	-0.0140129	0.017624	Hypo
WDR37	Body	cg14929913	10	1147979	-0.0119027	0.0493649	cg27274028	10	1102313	-0.0131828	0.0222648	Hypo
WDR37	Body	cg14929913	10	1147979	-0.0119027	0.0493649	cg01068320	10	1142094	-0.021057	0.0272146	Hypo
SLC29A3	Body	cg23761815	10	73083123	0.0182743	0.0471125	cg02114341	10	73081892	0.0284746	0.0179517	Hyper
DDIT4	3'UTR	cg04858631	10	74035570	0.0130291	0.0339237	cg08388111	10	74032820	0.0834838	0.0166869	Hyper
DDIT4	3'UTR	cg04858631	10	74035570	0.0130291	0.0339237	cg10423113	10	74032851	0.0389324	0.0167915	Hyper
PLCE1	Body	cg17047829	10	95864112	0.0128704	0.0456442	cg13506485	10	95835936	0.0186775	0.00305562	Hyper
CHUK	Body	cg05917963	10	101988539	-0.0268089	0.014009	cg01413281	10	101989592	-0.132484	0.0227982	Hypo
SH3PXD2A	Body	cg13695587	10	105521340	0.0111059	0.0353453	cg07671776	10	105615678	0.0679381	0.0305132	Hyper
FAM53B	Body	cg11237636	10	126380541	0.0124312	0.037306	cg18884060	10	126370288	0.0105308	0.0252661	Hyper
FAM53B	5'UTR	cg16073534	10	126421926	0.0140569	0.0260048	cg18884060	10	126370288	0.0105308	0.0252661	Hyper
MUC6	Body	cg16274513	11	1034730	-0.0160508	0.041458	cg12940337	11	1023614	-0.0260958	0.0226765	Hypo
MUC6	Body	cg16274513	11	1034730	-0.0160508	0.041458	cg24027068	11	1025969	-0.059218	0.0433049	Hypo
MRPL23	Body	cg26326607	11	1976270	-0.0228132	0.0439942	cg04011872	11	1968980	-0.0521034	0.0259716	Hypo
STIM1	Body	cg15069471	11	3880668	0.0115357	0.0130663	cg07109745	11	3901552	0.0401768	0.00566334	Hyper
PPFIBP2	Body	cg04232095	11	7594951	-0.0278866	0.012076	cg00478851	11	7534329	-0.066032	0.0480784	Hypo
CHST1	Body	cg01425746	11	45671369	-0.0405109	0.042113	cg23257105	11	45671015	-0.114711	0.044175	Hypo
CHST1	Body	cg09039751	11	45672100	-0.0335667	0.0308252	cg23257105	11	45671015	-0.114711	0.044175	Hypo
C11orf2	TSS1500	cg13853761	11	64863232	-0.0207536	0.0244435	cg01981334	11	64877237	-0.0623936	0.0107253	Hypo
C11orf2	TSS1500	cg13853761	11	64863232	-0.0207536	0.0244435	cg09202050	11	64863845	-0.0589907	0.0461074	Hypo
FCHSD2	Body	cg04580227	11	72686937	-0.0123647	0.0263143	cg22627646	11	72548914	-0.0123519	0.0203231	Hypo
GRM5	Body	cg20930043	11	88364776	-0.0440877	0.0376041	cg08616516	11	88796092	-0.0643929	0.0374198	Hypo
SIDT2	Body	cg16984132	11	117052181	-0.0112915	0.0246884	cg11029270	11	117068115	-0.0159086	0.0226596	Hypo
SIDT2	Body	cg16984132	11	117052181	-0.0112915	0.0246884	cg16984132	11	117052181	-0.103	0.0313934	Hypo
GLB1L2	Body	cg23031939	11	134216076	-0.013783	0.0442753	cg23031939	11	134216076	-0.178502	0.00456979	Hypo
CACNA2D4	Body	cg08726801	12	1974122	-0.0206546	0.0226625	cg13038422	12	1973367	-0.0392857	0.0157468	Hypo
TNFRSF1A	TSS1500	cg10589094	12	6452596	0.0111101	0.017734	cg17330843	12	6452500	0.0344084	0.00449969	Hyper
ACRBP	Body	cg12895370	12	6755816	-0.0144342	0.0338115	cg00014837	12	6757257	-0.0307779	0.0313559	Hypo
DIP2B	Body	cg06377386	12	50983930	0.0298868	0.00604262	cg14953804	12	51021072	0.0387094	0.0403221	Hyper
CDK4	TSS200	cg20409636	12	58146180	0.0100958	0.0356369	cg21640861	12	58146431	0.0202565	0.0164793	Hyper
SLC5A8	TSS200	cg12135976	12	101604147	0.040439	0.00580283	cg16287284	12	101580136	0.109011	0.0428928	Hyper
TMEM132D	Body	cg03685843	12	130116816	-0.0419558	0.0136731	cg23733052	12	130336270	-0.0473816	0.0469528	Hypo
GJA3	TSS1500	cg22900415	13	20736075	-0.0127621	0.0133455	cg27436003	13	20734544	-0.108278	0.031876	Hypo
CRYL1	Body	cg07223180	13	20989142	-0.0291797	0.0160907	cg14616881	13	20978042	-0.018973	0.0190423	Hypo
CRYL1	Body	cg07223180	13	20989142	-0.0291797	0.0160907	cg20136435	13	21100269	-0.0204305	0.0294656	Hypo
CRYL1	Body	cg19159759	13	20989818	-0.0356956	0.00505312	cg14616881	13	20978042	-0.018973	0.0190423	Hypo
CRYL1	Body	cg19159759	13	20989818	-0.0356956	0.00505312	cg20136435	13	21100269	-0.0204305	0.0294656	Hypo
PABPC3	TSS1500	cg07723864	13	25670042	-0.0692341	0.014893	cg25752797	13	25670228	-0.151966	0.0264877	Hypo
PABPC3	TSS1500	cg16991589	13	25670047	-0.0567478	0.0366262	cg25752797	13	25670228	-0.151966	0.0264877	Hypo
BRCA2	Body	cg03777697	13	32921647	-0.0235546	0.0414261	cg16725191	13	32973072	-0.018319	0.0361162	Hypo
ZC3H13	Body	cg14522360	13	46584567	-0.0161047	0.00556618	cg12378831	13	46626792	-0.0285215	0.0151168	Hypo
RNASEH2B	Body	cg20174823	13	51501854	0.0117789	0.0249146	cg08146111	13	51544280	0.0126878	0.0490975	Hyper
GRTP1	Body	cg15288350	13	113987359	-0.0105795	0.0366821	cg15288350	13	113987359	-0.0329577	0.0379613	Hypo
STXBP6	TSS1500	cg17001172	14	25520039	-0.0240512	0.0442498	cg11734401	14	25517974	-0.462423	0.00067961	Hypo
SIX6	3'UTR	cg14507337	14	60978161	-0.0101847	0.000971366	cg06830500	14	60974461	-0.126494	0.0269823	Hypo
UBE3A	Body	cg25339913	15	25593120	-0.0230179	0.0215302	cg05881762	15	25684849	-0.132821	0.0209614	Hypo
UBE3A	Body	cg25339913	15	25593120	-0.0230179	0.0215302	cg14599961	15	25685368	-0.0229645	0.0260523	Hypo
TRPM1	Body	cg14029983	15	31428689	-0.0183228	0.0251521	cg13615100	15	31379377	-0.104809	0.00650316	Hypo
TRPM1	Body	cg14029983	15	31428689	-0.0183228	0.0251521	cg18120790	15	31295058	-0.0243023	0.00834151	Hypo
TRPM1	Body	cg14029983	15	31428689	-0.0183228	0.0251521	cg05784847	15	31381816	-0.0538642	0.0451673	Hypo
ISG20	Body	cg19574915	15	89195555	0.0246492	0.00479036	cg12017722	15	89181425	0.0801298	0.0183145	Hyper
FBXL16	3'UTR	cg22271663	16	743925	-0.0292451	0.0447748	cg06639267	16	743338	-0.0850994	0.0291131	Hypo
PRSS22	Body	cg16701914	16	2903108	-0.020853	0.0295153	cg00944388	16	2907695	-0.154255	0.000454419	Hypo
PRSS22	Body	cg16701914	16	2903108	-0.020853	0.0295153	cg18345369	16	2907859	-0.115256	0.0385648	Hypo
PRSS22	Body	cg16701914	16	2903108	-0.020853	0.0295153	cg21452411	16	2908211	-0.0980111	0.0461907	Hypo
ERCC4	Body	cg08296903	16	14029456	-0.0112163	0.00413281	cg26493247	16	14029535	-0.0250494	0.0141029	Hypo
DOK4	TSS1500	cg14065205	16	57521018	0.0140975	0.012127	cg16547186	16	57512988	0.0714604	0.0315591	Hyper
BEAN	TSS1500	cg05670898	16	66460448	0.0203957	0.0435422	cg04542433	16	66460861	0.0341377	0.0438676	Hyper
ATP2C2	Body	cg07150342	16	84414241	-0.0269413	0.0301177	cg04028616	16	84424282	-0.0297717	0.0156301	Hypo
CHRNE	Body	cg19753476	17	4803506	-0.0229427	0.0280549	cg05019311	17	4807065	-0.0198092	0.0322986	Hypo
CHRNE	Body	cg22349396	17	4803684	-0.0366278	0.00414525	cg05019311	17	4807065	-0.0198092	0.0322986	Hypo
CHRNE	Body	cg06444025	17	4804104	-0.0444007	0.014667	cg05019311	17	4807065	-0.0198092	0.0322986	Hypo
CHRNE	Body	cg01726265	17	4804357	-0.0449908	0.0141794	cg05019311	17	4807065	-0.0198092	0.0322986	Hypo
MAP2K4	TSS1500	cg02746232	17	11923262	0.0129901	0.00596929	cg27380509	17	12044668	0.0222677	0.0418251	Hyper
WIPI1	Body	cg07490375	17	66428441	0.0140361	0.0271618	cg13803003	17	66453912	0.037686	0.0224874	Hyper
SALL3	3'UTR	cg03788215	18	76757841	0.0136011	0.0440944	cg15191648	18	76740262	0.105711	0.0032392	Hyper
LMNB2	3'UTR	cg26149485	19	2428350	-0.0166889	0.0391012	cg19288226	19	2444376	-0.0242205	0.0209838	Hypo
LMNB2	3'UTR	cg03870261	19	2428514	-0.0248114	0.016113	cg19288226	19	2444376	-0.0242205	0.0209838	Hypo
LMNB2	3'UTR	cg25629768	19	2428567	-0.0164962	0.0193101	cg19288226	19	2444376	-0.0242205	0.0209838	Hypo
HKR1	TSS1500	cg26734888	19	37825307	-0.0284699	0.0257994	cg12948621	19	37825446	-0.242847	0.0027082	Hypo
HKR1	TSS1500	cg26734888	19	37825307	-0.0284699	0.0257994	cg05280698	19	37825388	-0.253331	0.00560301	Hypo
HKR1	TSS1500	cg26734888	19	37825307	-0.0284699	0.0257994	cg13687570	19	37825320	-0.170305	0.00811734	Hypo
HKR1	TSS1500	cg26734888	19	37825307	-0.0284699	0.0257994	cg24834889	19	37825406	-0.209742	0.010777	Hypo
HKR1	TSS1500	cg26734888	19	37825307	-0.0284699	0.0257994	cg14166009	19	37825309	-0.10036	0.0442926	Hypo
HKR1	TSS1500	cg26734888	19	37825307	-0.0284699	0.0257994	cg23448505	19	37826008	-0.159095	0.0462277	Hypo
HKR1	TSS1500	cg14166009	19	37825309	-0.0215923	0.0423667	cg12948621	19	37825446	-0.242847	0.0027082	Hypo
HKR1	TSS1500	cg14166009	19	37825309	-0.0215923	0.0423667	cg05280698	19	37825388	-0.253331	0.00560301	Hypo
HKR1	TSS1500	cg14166009	19	37825309	-0.0215923	0.0423667	cg13687570	19	37825320	-0.170305	0.00811734	Hypo
HKR1	TSS1500	cg14166009	19	37825309	-0.0215923	0.0423667	cg24834889	19	37825406	-0.209742	0.010777	Hypo
HKR1	TSS1500	cg14166009	19	37825309	-0.0215923	0.0423667	cg14166009	19	37825309	-0.10036	0.0442926	Hypo
HKR1	TSS1500	cg14166009	19	37825309	-0.0215923	0.0423667	cg23448505	19	37826008	-0.159095	0.0462277	Hypo
HKR1	TSS1500	cg13687570	19	37825320	-0.0282252	0.0437227	cg12948621	19	37825446	-0.242847	0.0027082	Hypo
HKR1	TSS1500	cg13687570	19	37825320	-0.0282252	0.0437227	cg05280698	19	37825388	-0.253331	0.00560301	Hypo
HKR1	TSS1500	cg13687570	19	37825320	-0.0282252	0.0437227	cg13687570	19	37825320	-0.170305	0.00811734	Hypo
HKR1	TSS1500	cg13687570	19	37825320	-0.0282252	0.0437227	cg24834889	19	37825406	-0.209742	0.010777	Hypo
HKR1	TSS1500	cg13687570	19	37825320	-0.0282252	0.0437227	cg14166009	19	37825309	-0.10036	0.0442926	Hypo
HKR1	TSS1500	cg13687570	19	37825320	-0.0282252	0.0437227	cg23448505	19	37826008	-0.159095	0.0462277	Hypo
SNPH	Body	cg12128614	20	1280341	-0.0321174	0.0220259	cg11864402	20	1277001	-0.0651576	0.00609047	Hypo
SNPH	Body	cg12128614	20	1280341	-0.0321174	0.0220259	cg13556663	20	1246779	-0.0608532	0.041977	Hypo
NCRNA00028	TSS1500	cg20704654	20	30072118	-0.0184317	0.0393494	cg24544594	20	30074596	-0.0344011	0.0284165	Hypo
PREX1	Body	cg14714222	20	47440761	0.0326831	0.0350518	cg01101355	20	47422326	0.0290498	0.0460592	Hyper
APCDD1L	Body	cg17382918	20	57042544	-0.0285736	0.00550523	cg02544684	20	57036313	-0.0150447	0.0183452	Hypo
LAMA5	Body	cg13279927	20	60939416	0.0102534	0.0330867	cg10038901	20	60941637	0.0501653	0.00575032	Hyper
LAMA5	Body	cg13279927	20	60939416	0.0102534	0.0330867	cg17048240	20	60889183	0.0341664	0.0496976	Hyper
bp = base pair, FDR = false discovery rate, DOE = direction of effect, Hypo = hypomethylated in both studies, hyper = hypermethylated in both studies

## Sheet: Supplementary Table 4
Supplemetary Table 4. DMR Chr 17 targeted methylation quantitative trait analysis
A. Linkage disequilbrium analysis results:
CHR_A	BP_A	SNP_A	MAF_A	CHR_B	BP_B	SNP_B	MAF_B	R2
17	76125207	JHU_17.76125206	0.0142857	17	76125207	JHU_17.76125206	0.0142857	1
17	76127076	rs11658760	0.485981	17	76127076	rs11658760	0.485981	1
17	76128560	17:76128560-CT	0.0116279	17	76128560	17:76128560-CT	0.0116279	1
17	76129339	rs376057	0.109524	17	76129339	rs376057	0.109524	1
17	76129903	JHU_17.76129902	0.010101	17	76129903	JHU_17.76129902	0.010101	1
17	76130264	JHU_17.76130263	0.046729	17	76130264	JHU_17.76130263	0.046729	1
17	76130575	exm1360004	0.471963	17	76130575	exm1360004	0.471963	1
17	76130987	exm1360011	0.0327103	17	76130987	exm1360011	0.0327103	1
17	76133746	rs12449680	0.163551	17	76133746	rs12449680	0.163551	1
17	76134237	exm1360049	0.0188679	17	76134237	exm1360049	0.0188679	1
17	76134828	rs7221365	0.481132	17	76134828	rs7221365	0.481132	1
17	76130264	JHU_17.76130263	0.046729	17	76133746	rs12449680	0.163551	0.236419
17	76133746	rs12449680	0.163551	17	76130264	JHU_17.76130263	0.046729	0.236419
B. methQTL analysis results:
		rs11658760	JHU_17.76130263	rs12449680
cg16301617	p (kruskal)	0.007778	0.04983	0.9645
	p (glm)	0.00034738	0.00033155	0.00017945
cg16935597	p (kruskal)	0.2595	0.07806	0.7275
	p (glm)	0.0131704	0.0121121	0.00726195
cg14055168	p (kruskal)	0.01038	0.5362	0.1364
	p (glm)	0.00013262	8.01e-05	1.44e-05
cg04945945	p (kruskal)	0.01177	0.2767	0.04646
	p (glm)	0.0165688	0.0138923	0.0026609
cg22833809	p (kruskal)	0.07439	0.03929	0.7774
	p (glm)	8.1e-05	8.17e-05	5.57e-05
cg01791634	p (kruskal)	0.5444	0.006689	0.5378
	p (glm)	0.0235995	0.0257624	0.0156659

## Sheet: Supplementary Table 5
Supplemetary Table 5. DMR Chr 19 targeted methylation quantitative trait analysis
a. Linkage disequilbrium analysis results:
CHR_A	BP_A	SNP_A	MAF_A	CHR_B	BP_B	SNP_B	MAF_B	R2
19	52386723	rs16983200	0.14486	19	52386723	rs16983200	0.14486	1
19	52387583	rs77082285	0.0794393	19	52387583	rs77082285	0.0794393	1
19	52392061	rs17768248	0.0186916	19	52392061	rs17768248	0.0186916	1
19	52393984	exm1498117	0.0280374	19	52393984	exm1498117	0.0280374	1
19	52396541	rs892039	0.14486	19	52396541	rs892039	0.14486	1
19	52396645	JHU_19.52396644	0.0794393	19	52396645	JHU_19.52396644	0.0794393	1
19	52386723	rs16983200	0.14486	19	52387583	rs77082285	0.0794393	0.528123
19	52387583	rs77082285	0.0794393	19	52386723	rs16983200	0.14486	0.528123
19	52396541	rs892039	0.14486	19	52396645	JHU_19.52396644	0.0794393	0.528123
19	52396645	JHU_19.52396644	0.0794393	19	52396541	rs892039	0.14486	0.528123
b. methQTL analysis results:
		rs16983200	rs77082285	rs892039	JHU_19.52396644
cg06878361	p (kruskal)	0.1075	0.5313	0.1067	0.5313
	p (glm)	0.0283836	0.0209271	0.02952	0.0209271
cg03562414	p (kruskal)	0.005938	0.5468	0.004894	0.5468
	p (glm)	0.0169434	0.0106198	0.0186603	0.0106198
cg10635122	p (kruskal)	0.09685	0.3103	0.08004	0.3103
	p (glm)	0.036502	0.0307847	0.038607	0.0307847
cg24794228	p (kruskal)	0.008659	0.2426	0.006206	0.2426
	p (glm)	0.00137477	0.00121863	0.00157118	0.00121863
cg10783469	p (kruskal)	0.02715	0.2175	0.01982	0.2175
	p (glm)	0.00407492	0.00330993	0.00440486	0.00330993
cg16731240	p (kruskal)	0.06554	0.2445	0.06446	0.2445
	p (glm)	0.00150619	0.00117622	0.00162678	0.00117622
cg23010048	p (kruskal)	0.01764	0.2285	0.0124	0.2285
	p (glm)	0.00083546	0.00067972	0.00092957	0.00067972
cg11269599	p (kruskal)	0.04353	0.04353	0.03038	0.2375
	p (glm)	0.00243229	0.00159494	0.00259148	0.00159494
cg22331349	p (kruskal)	0.01502	0.07323	0.009642	0.07323
	p (glm)	0.00212101	0.00179477	0.00236482	0.00179477
cg09547119	p (kruskal)	0.01364	0.05299	0.009473	0.05299
	p (glm)	0.014141	0.0113539	0.0156588	0.0113539
cg12227172	p (kruskal)	0.02836	0.388	0.0298	0.388
	p (glm)	0.00393726	0.00336044	0.00435319	0.00336044
cg13393830	p (kruskal)	0.01621	0.1612	0.01574	0.1612
	p (glm)	0.00322475	0.00177904	0.00353782	0.00177904
cg25361850	p (kruskal)	0.04778	0.1622	0.0397	0.1622
	p (glm)	0.00275948	0.00279408	0.00305077	0.00279408

## Sheet: Supplementary Table 6
Supplementary Table 6. 1505 CpGs selected in elastic net regression
CpG	CHR	Position (bp)	Gene	Feature	Coef		Key
cg15042692	1	1243460	ACAP3	TSS200	-1.52013		3'UTR	3' untranslated region
cg16361266	1	1313144			0.671316		5'UTR	5' untranslated region
cg14795268	1	1341852	MRPL20	Body	-0.113403		Body	Gene body
cg11431291	1	1341862	MRPL20	Body	-0.166472		IGR	Intergenic region
cg26793463	1	1735887	GNB1	Body	-3.56353		TSS200	Transcript start site (up to 200bp 5' of 5'UTR), promoter region
cg17156349	1	2100232	PRKCZ	Body	-1.71719		TSS1500	Transcript start site (up to 1500bp 5' of 5'UTR), promoter region
cg08492644	1	2115987	FAAP20	3'UTR	-0.456236		ExonBnd	Exon boundary
cg25139754	1	2126245	FAAP20	TSS200	0.529903
cg06178308	1	2333551	RER1	Body	0.737071
cg01486818	1	2409335	PLCH2	Body	-0.202196
cg07348009	1	2985689	PRDM16	TSS200	0.0525793
cg12149490	1	3062980	PRDM16	Body	0.265273
cg13993877	1	3330724	PRDM16	Body	0.4928
cg02619495	1	3556043	WDR8	Body	1.14615
cg20628743	1	3615715	TP73	Body	1.12837
cg18223469	1	3742116	CEP104	Body	1.31688
cg18606244	1	3819818	LINC01134	Body	0.154245
cg00935967	1	3822762	LOC100133612	Body	0.128522
cg03923353	1	4042491			0.227266
cg01026660	1	4610641			0.122561
cg16430402	1	5947386	NPHP4	Body	6.91907
cg15731035	1	6106539	KCNAB2	Body	3.83293
cg00777636	1	6446216	ACOT7	Body	-2.8005
cg15097969	1	8281011			1.23799
cg13859126	1	9800553	CLSTN1	Body	0.669133
cg05155371	1	11994697	PLOD1	TSS200	-1.4442
cg12222095	1	12040222	MFN2	TSS200	-0.768196
cg06506533	1	15652624	FHAD1	Body	2.48975
cg24394328	1	15701833	FHAD1	Body	2.20591
cg24879614	1	16409396			0.41729
cg14554423	1	20171961			-0.158203
cg24190091	1	20835240	MUL1	TSS1500	0.742365
cg05125290	1	21012286	KIF17	Body	-0.344721
cg25682112	1	23066408	EPHB2	Body	-0.125454
cg15689180	1	23897764			0.614592
cg22339688	1	25581224			0.0219759
cg08899531	1	25754572			-3.20554
cg24458428	1	25757288	TMEM57	TSS200	0.712195
cg12211490	1	25828428			-0.240592
cg14252211	1	25919394			3.05038
cg22189070	1	26146416	MTFR1L	TSS1500	0.360888
cg00114008	1	27114423	PIGV	TSS200	1.96516
cg21084461	1	29203866			-2.99148
cg20167532	1	29563377	PTPRU	Body	-0.119043
cg01050997	1	32446793			0.0157858
cg00099216	1	33430567	RNF19B	TSS1500	1.62829
cg22697574	1	34642605	C1orf94	5'UTR	8.99781e+16
cg00093436	1	36172279			6.65135
cg18931815	1	36565772	COL8A2	1stExon	-0.124955
cg06928982	1	36851566	STK40	TSS200	0.00335151
cg00648152	1	36863595	LSM10	TSS200	1.10278
cg06190082	1	38255642			0.898552
cg18595479	1	38939716			0.765583
cg05568708	1	40030697	PABPC4	Body	0.24188
cg20342112	1	42429698	HIVEP3	Body	1.6255
cg01921898	1	43741001			0.547442
cg04122461	1	44445537	B4GALT2	TSS1500	0.484269
cg06870875	1	45434254	EIF2B3	Body	1.70797
cg13893756	1	46950189			-0.901349
cg19716542	1	52302074	MIR761	TSS200	-0.900852
cg11314830	1	54928855			-1.15099
cg13260233	1	57469241	DAB1	3'UTR	0.00193022
cg07799907	1	59348451			-0.454372
cg24147642	1	59394317			0.0486669
cg04704294	1	66257822	PDE4B	TSS1500	0.237609
cg24904937	1	66377874	PDE4B	TSS1500	-0.0789623
cg09672765	1	67266843	INSL5	1stExon	-0.146601
cg08817048	1	67397959	MIER1	5'UTR	0.373267
cg10018272	1	67519814	SLC35D1	1stExon	-0.931666
cg22876643	1	68962318	DEPDC1	Body	1.43179
cg04972669	1	75808730	SLC44A5	Body	0.011198
cg22356957	1	84763514	SAMD13	TSS1500	0.106818
cg09516302	1	84945254	RPF1	Body	-4.71115
cg16140502	1	85738725	BCL10	Body	1.69122
cg00932092	1	87299780			0.0948525
cg16258463	1	93811274	DR1	TSS1500	-0.971042
cg19547111	1	93913521	FNBP1L	TSS200	-0.332543
cg12878752	1	95819293			-0.193759
cg11413632	1	100589458	SASS6	Body	-0.44548
cg01433766	1	100715098	DBT	Body	-0.418181
cg06932333	1	102324916	OLFM3	Body	-1.71854
cg20827193	1	109969084	PSMA5	TSS200	-0.829058
cg06268701	1	110091083	GNAI3	TSS200	0.503731
cg00507414	1	110091578	GNAI3	Body	0.725059
cg07351262	1	110198909	GSTM4	Body	0.124238
cg22479453	1	110367354			0.793272
cg15074876	1	110950234	HBXIP	1stExon	-2.58033
cg08156841	1	110960028			0.521051
cg17035715	1	111977011			0.936789
cg04859477	1	113249989	RHOC	TSS1500	-0.102093
cg20758803	1	113933172	MAGI3	TSS1500	1.9409
cg18784451	1	114201741	MAGI3	Body	0.0669648
cg19738353	1	115323267	SIKE1	5'UTR	-0.0726472
cg14661946	1	116694919			0.668772
cg06756983	1	118455209	GDAP2	Body	1.75067
cg22378919	1	119522188	TBX15	5'UTR	-0.723628
cg22324885	1	119684076	WARS2	TSS1500	0.820192
cg09958840	1	144943286	PDE4DIP	Body	0.0425914
cg21501179	1	145476869	LIX1L	TSS200	0.660816
cg18429921	1	147082864	BCL9	5'UTR	-0.0591169
cg20811730	1	150293902	PRPF3	TSS200	0.240837
cg06090275	1	150601727	ENSA	Body	-0.148488
cg15687138	1	151138326	SCNM1	TSS200	-0.830419
cg07429591	1	151139877	LYSMD1	TSS1500	0.563028
cg01063178	1	151763548	TDRKH	TSS1500	-3.41936
cg16302187	1	155146145	TRIM46	TSS1500	-6.02363
cg01425293	1	155150019	TRIM46	Body	-1.34922
cg20860396	1	155178866	THBS3	TSS1500	0.551113
cg02280309	1	155270960	PKLR	TSS200	0.480735
cg02414618	1	156181365	PMF1	TSS1500	1.05355
cg12942329	1	156254025	SMG5	TSS1500	0.780579
cg18184785	1	157092613			-0.750221
cg20410409	1	158724057	OR6K6	TSS1500	-1.03554
cg26162836	1	160232429	DCAF8	TSS200	-4.83386
cg27540543	1	160777786	LY9	Body	-0.389863
cg00419855	1	161010454	USF1	Body	-0.321986
cg27089037	1	161147475	B4GALT3	5'UTR	0.372847
cg12036621	1	161284064	LOC642502	TSS200	0.0285938
cg05842490	1	161716955			-0.191053
cg09772029	1	166049757	FAM78B	Body	0.0705262
cg01607187	1	167060565	GPA33	TSS1500	-0.1801
cg25099403	1	167189912	POU2F1	TSS1500	-1.75804
cg06919743	1	167742371	MPZL1	Body	-4.81284
cg01471491	1	172294899	DNM3	Body	0.517423
cg11841062	1	172502778	C1orf9	Body	-1.8666
cg27509823	1	173930183	RC3H1	Body	0.0404517
cg07519545	1	174128779	RABGAP1L	1stExon	-3.40959
cg15340874	1	174969621	CACYBP	Body	3.58751
cg05161938	1	175036986	TNN	TSS200	-0.0563998
cg00458691	1	178425535	RASAL2	Body	-0.207966
cg08006512	1	179557960			0.312455
cg22359828	1	181514216	CACNA1E	Body	0.0477989
cg24059026	1	183441341	SMG7	TSS200	5.3848
cg06757067	1	183487427	SMG7	Body	0.043207
cg21095229	1	197744516	DENND1B	1stExon	0.2489
cg13085894	1	198984650	LINC01221	TSS1500	4.50089
cg03425860	1	198990468			0.259138
cg13300939	1	202091868	GPR37L1	TSS200	0.154946
cg17933765	1	202858148	RABIF	1stExon	2.67445
cg23314360	1	204146181			0.0183336
cg23841819	1	204970383	NFASC	Body	9.22386e+16
cg24484971	1	211666452	RD3	TSS200	0.410263
cg16199847	1	214289806			-0.167077
cg25966498	1	217804446	SPATA17	TSS1500	0.0352242
cg26757053	1	219347021	LYPLAL1	TSS200	-2.12708
cg14868970	1	223721353	CAPN8	Body	1.87188
cg05734185	1	224032715	TP53BP2	Body	-0.191203
cg10967041	1	224367238			-0.146242
cg08707875	1	224575077	WDR26	3'UTR	0.419607
cg17127702	1	226594323	PARP1	Body	-0.00489133
cg27510275	1	231556682	EGLN1	Body	-2.05733
cg03921763	1	232054260	DISC1	Body	0.0552898
cg04158884	1	233086346	C1orf57	TSS200	0.862884
cg18846770	1	236246870			0.0128282
cg24062139	1	246796340	CNST	Body	2.7007
cg16248798	1	247271246			-0.304217
cg22699727	1	247698341	OR2C3	TSS1500	0.126585
cg15168825	2	8508665			1.22295
cg02644421	2	10575762			0.0929758
cg25804072	2	10829725	NOL10	Body	-5.84113
cg06653146	2	17720376	VSNL1	TSS1500	1.44971
cg13842274	2	19005590			-0.681874
cg14060740	2	19577703			0.393155
cg20529866	2	20679893			-0.320099
cg18305968	2	26843758	CIB4	Body	0.873207
cg17509807	2	27579505	GTF3C2	5'UTR	-0.427304
cg15296858	2	27633235	PPM1G	TSS1500	-1.32167
cg10949345	2	30726833	LCLAT1	5'UTR	0.313391
cg11971852	2	32678846	BIRC6	Body	0.0726112
cg07416916	2	36825888	FEZ2	TSS1500	1.12638
cg06004564	2	39106211	MORN2	5'UTR	-0.326429
cg01353679	2	39351519			-1.00401
cg18486008	2	44690837	CAMKMT	Body	-0.794483
cg11918372	2	48132755	FBXO11	5'UTR	9.137e+16
cg11288670	2	54823611	SPTBN1	Body	0.711641
cg13487408	2	55459583	RPS27A	TSS1500	-1.13249
cg25750209	2	56089476			0.0928257
cg24107465	2	59960607			-0.893586
cg01422182	2	62115690	CCT4	1stExon	-3.28464
cg26119330	2	64677720			0.387774
cg09492352	2	64744520			-0.421512
cg17082856	2	65303710	CEP68	Body	1.82147
cg25610689	2	68384627	WDR92	5'UTR	0.443539
cg01290229	2	70995134	ADD2	5'UTR	-5.11111
cg13331097	2	72262831			0.502367
cg07068950	2	74007366	DUSP11	TSS200	1.46909
cg25163643	2	74334554	TET3	3'UTR	-1.38044
cg14932645	2	74569004	SLC4A5	5'UTR	-0.102069
cg07438822	2	74671795			0.204469
cg24745753	2	80777204	CTNNA2	Body	-0.0684423
cg01207311	2	85594391	ELMOD3	Body	-0.063044
cg10441827	2	86718925	KDM3A	Body	0.441136
cg03832227	2	96798320	ASTL	Body	0.956801
cg05497345	2	96990914	ITPRIPL1	TSS1500	0.130968
cg03416839	2	99757781	C2orf15	TSS1500	1.78781
cg14595315	2	101609869	NPAS2	Body	2.07079
cg01820934	2	102614569	IL1R2	5'UTR	0.218221
cg25074078	2	104489666			-0.308681
cg07849890	2	105026304			0.0320453
cg02133819	2	106777939	UXS1	Body	1.20239
cg22137177	2	109335773	RANBP2	TSS200	-0.524285
cg15594977	2	109830595	SH3RF3	Body	-3.11696
cg20944544	2	113991892	PAX8-AS1	TSS1500	-0.225358
cg04664968	2	118570237			0.00485475
cg23851459	2	120123985	DBI	TSS1500	-0.155931
cg25550975	2	120686376	PTPN4	Body	0.0237187
cg03885684	2	120770471	EPB41L5	TSS200	0.12539
cg16937458	2	127784367			-0.312814
cg04644621	2	127818108	BIN1	Body	0.00693607
cg24825937	2	128639118	AMMECR1L	5'UTR	-1.54739
cg10354232	2	133414633	LYPD1	Body	0.478759
cg14845197	2	134474892			-1.14474
cg15108975	2	136499149	UBXN4	TSS200	-0.986708
cg00175273	2	139190893			-0.345288
cg20423367	2	145323483	LINC01412	Body	-0.828193
cg01326457	2	163464593	KCNH7	Body	-0.206969
cg13305922	2	165478502	GRB14	TSS200	0.233348
cg20557037	2	165698099	COBLL1	TSS200	2.99463
cg13268671	2	166810585	TTC21B	TSS1500	-0.0217478
cg13903848	2	167041027			-2.49922
cg14914809	2	171705073	GAD1	Body	-2.41038
cg19555685	2	172783134	HAT1	Body	1.41171
cg09884843	2	172820800	HAT1	Body	2.12113
cg14796127	2	173600385	LOC91149	Body	-1.1029
cg03978860	2	173936880			1.3211
cg05662782	2	178077697	HNRNPA3	Body	-1.07778
cg16372396	2	184125764			-0.614959
cg19050596	2	191879164	STAT1	TSS200	-2.44501
cg02596017	2	201327079	SPATS2L	Body	1.47427
cg04016104	2	206330091	PARD3B	Body	-0.303515
cg26361754	2	206790750			0.330996
cg04647948	2	206950423	INO80D	5'UTR	0.102036
cg00319536	2	208884870	PLEKHM3	5'UTR	2.26011
cg06344116	2	215673652	BARD1	Body	0.844133
cg00715925	2	217557996	IGFBP5	Body	-0.722636
cg09107372	2	219534992	RNF25	Body	0.0609098
cg23698501	2	220042748	FAM134A	TSS200	-1.18769
cg12321379	2	221758256			0.44978
cg21625007	2	221813859			-0.460656
cg10359929	2	227663721	IRS1	TSS1500	0.942554
cg19865525	2	228029856	COL4A3	Body	-0.368481
cg27373217	2	228189851	MFF	TSS200	1.39828
cg05547949	2	231327184	SP100	Body	1.25166
cg18517369	2	231899207			0.27018
cg19419515	2	232260327	B3GNT7	TSS200	1.75485
cg24319892	2	233562412	GIGYF2	5'UTR	-1.01005
cg05657618	2	233792732	NGEF	1stExon	0.580646
cg01478198	2	234670284	UGT1A1	Body	0.0411756
cg20324959	2	235862401	SH3BP4	5'UTR	0.166205
cg06850189	2	235933057	SH3BP4	5'UTR	0.687275
cg06308790	2	236460452	AGAP1	Body	0.310074
cg22050897	2	236840170	AGAP1	Body	1.91244
cg25591469	2	238322789	COL6A3	5'UTR	-0.204211
cg16989719	2	238392110			0.186903
cg12025813	2	238991760	SCLY	Body	-0.625572
cg12404679	2	239049701	KLHL30	Body	-0.682299
cg18931895	2	239112214	ILKAP	5'UTR	-1.9405
cg10429573	2	240746616			0.446366
cg17234415	2	241374411	GPC1	TSS1500	-1.2501
cg25704749	2	241526252	CAPN10	1stExon	1.17334
cg19506677	2	242878672			3.39735
cg26670548	3	4509270	SUMF1	TSS1500	0.0660173
cg18109673	3	5021254	BHLHE40	1stExon	-9.58918
cg03915645	3	9344441			-3.66766
cg20530843	3	9976241	CRELD1	Body	0.210503
cg10106965	3	10206258	IRAK2	TSS1500	0.876771
cg09661962	3	10833781			0.128396
cg20733386	3	10999801			0.00596715
cg24397241	3	11227410	HRH1	5'UTR	0.190125
cg00922363	3	12201163	TIMP4	TSS1500	-0.304848
cg06435590	3	13096330	IQSEC1	Body	-0.750906
cg10962070	3	13492986			0.519185
cg13835360	3	14668652			0.659303
cg03827386	3	15540665	COLQ	Body	0.994256
cg03624438	3	16006666			-0.111579
cg04518972	3	23245400	UBE2E2	5'UTR	-5.86479
cg16575412	3	24040616			2.39145
cg13829836	3	25898436			0.459129
cg16910340	3	28390302	AZI2	1stExon	3.03036
cg12566052	3	32817556			0.131059
cg03098017	3	33294082			0.502358
cg12260146	3	33840237	PDCD6IP	1stExon	-1.08752
cg01249165	3	34200635			1.46563
cg05971831	3	37027788	EPM2AIP1	3'UTR	1.63456
cg11981080	3	37217102	LRRFIP2	TSS1500	0.495569
cg02728002	3	37285071	GOLGA4	1stExon	-3.77309
cg02094042	3	38223776	OXSR1	Body	0.109432
cg24602838	3	39527173	MOBP	5'UTR	0.515488
cg24513791	3	40886580			1.69677
cg01106145	3	43663861	ANO10	TSS1500	1.60827
cg27343493	3	45744518	SACM1L	Body	-0.548413
cg27213737	3	48339990	NME6	Body	0.0823183
cg04535829	3	49694871	BSN	Body	4.49518
cg00998813	3	49894005	TRAIP	TSS200	-3.23991
cg21071815	3	50329421	IFRD2	Body	-0.418205
cg12661343	3	52312684	WDR82	TSS200	-4.7277
cg10449522	3	52444714	PHF7	1stExon	6.50155
cg02617551	3	53116737			0.607462
cg15417641	3	53700141	CACNA1D	Body	0.0726995
cg01079779	3	57176708	IL17RD	Body	0.171474
cg25506386	3	63849756	THOC7	TSS200	1.54826
cg15234410	3	65507982	MAGI1	Body	0.869352
cg24150385	3	66543263	LRIG1	Body	0.119912
cg23252178	3	71295457	FOXP1	TSS1500	-0.00219128
cg04376997	3	82855983			-0.269337
cg27573735	3	82857144			9.11956e+16
cg13584329	3	87032286	VGLL3	Body	1.65205
cg16696202	3	93945049			0.0692628
cg02016830	3	108737981	MORC1	Body	0.257146
cg05163766	3	108769673	MORC1	Body	0.220081
cg09006015	3	112051908	CD200	TSS200	-0.0671383
cg17457807	3	112931496	BOC	1stExon	0.589801
cg13403341	3	118347408			-0.301733
cg26520874	3	118754729	IGSF11	TSS1500	0.0286516
cg05665069	3	119883253			0.350711
cg25086840	3	121286820	ARGFX	1stExon	0.473639
cg02807482	3	125708958			0.0208541
cg22369420	3	127136676			0.664152
cg20862335	3	128618189	ACAD9	Body	1.14284
cg15087448	3	128720250	CCDC48	TSS1500	-0.682387
cg11199036	3	129325693	PLXND1	TSS200	1.2491
cg22377065	3	131998472			0.474594
cg21538194	3	137834582	DZIP1L	TSS200	-2.90788
cg11981600	3	148726579	GYG1	Body	0.224998
cg13967135	3	151840686			1.39343
cg13027661	3	152292437			0.417722
cg22068985	3	155571279	SLC33A1	1stExon	-0.949376
cg15106744	3	156395883	TIPARP	Body	3.08035
cg25460158	3	157824714	SHOX2	TSS1500	-0.178559
cg23851169	3	159943318	C3orf80	TSS200	0.00232502
cg15599946	3	169482899	TERC	TSS200	1.1157
cg12183875	3	169587454	LRRC31	1stExon	1.10757
cg01212789	3	171488952	PLD1	5'UTR	0.00309033
cg15295322	3	178689645			0.155515
cg14710449	3	179292765	ACTL6A	Body	2.02461
cg23284139	3	179322212	MRPL47	Body	-2.18464
cg13085820	3	179591772	PEX5L	Body	0.175193
cg22169750	3	179689236	PEX5L	5'UTR	-3.71355
cg15413648	3	182102246			0.66191
cg10152627	3	182218332			-0.173072
cg18118702	3	182218565			-0.130758
cg00315563	3	182243039			0.00230853
cg18868788	3	182512133	ATP11B	Body	2.19125
cg08165638	3	185273104			0.273672
cg27018944	3	187754696			0.954682
cg11020537	3	187871530	LPP	TSS200	-1.37158
cg23235460	3	187871625	LPP	TSS200	-0.433203
cg20722509	3	187930488	LPP	TSS1500	-0.397851
cg13104335	3	188342353	LPP	Body	1.07719
cg05713794	3	194119861	GP5	5'UTR	0.214216
cg27089226	3	195907142			0.671871
cg14250032	3	195913801			0.205446
cg08823577	4	985606	IDUA	Body	0.105971
cg12221931	4	996483	IDUA	Body	2.03354
cg26894968	4	1209971	CTBP1	Body	0.556094
cg01898370	4	1283560	MAEA	TSS200	-5.26717
cg01939980	4	1354348	KIAA1530	Body	-0.336526
cg23657718	4	1495933			0.04694
cg12030941	4	1558628			-0.158053
cg05467597	4	1986980	WHSC2	Body	0.0318879
cg09971388	4	2757767	TNIP2	1stExon	0.253872
cg04926493	4	2832887	SH3BP2	Body	0.372143
cg13320438	4	2845783	ADD1	TSS200	0.633312
cg14233074	4	2936648	C4orf10	TSS1500	-0.883167
cg13706730	4	3326208	RGS12	Body	0.553324
cg00417231	4	7453673	SORCS2	Body	0.246612
cg18845838	4	8442289	ACOX3	5'UTR	2.36193
cg17978015	4	14171264			0.0314516
cg01353608	4	15656911	FBXL5	5'UTR	-5.46517
cg22778624	4	20340980	SLIT2	Body	-0.126275
cg17834768	4	21699336	KCNIP4	5'UTR	0.164314
cg02678013	4	25378485	ANAPC4	TSS1500	-2.51624
cg24319133	4	26308757			-0.549636
cg10245072	4	38825664	TLR6	3'UTR	0.23003
cg19493204	4	39184019	WDR19	TSS200	-1.50525
cg00217444	4	41937297	TMEM33	5'UTR	-1.17701
cg18719814	4	47916640	NFXL1	TSS200	0.218552
cg09561739	4	47916869	NFXL1	TSS1500	-4.42546
cg20707907	4	48257144	TEC	5'UTR	2.75377
cg12489960	4	52905025	SGCB	TSS1500	0.487757
cg12431636	4	53236522			-0.631956
cg01612660	4	56211433	SRD5A3	TSS1500	1.54099
cg05031845	4	57082806	KIAA1211	5'UTR	0.168216
cg25836827	4	57684784	SPINK2	Body	-0.755142
cg10937867	4	70613539	SULT1B1	Body	-0.189902
cg15044252	4	73020263			-0.0241923
cg10680019	4	76598253	G3BP2	1stExon	2.7095
cg23379958	4	76862912	NAAA	TSS1500	0.673282
cg03046216	4	77325013	CCDC158	5'UTR	0.656905
cg21520613	4	77891275	2011-09-01	Body	1.07459
cg01515239	4	81256850	C4orf22	TSS200	-1.19605
cg09347160	4	83513063			0.170911
cg19746194	4	83720039	SCD5	TSS200	-0.377929
cg20578356	4	83793139	SEC31A	Body	-0.854205
cg19737269	4	91764255	FAM190A	Body	0.184391
cg15147398	4	99103215			0.0475635
cg24952123	4	100143367			0.589774
cg02951674	4	113557944	LARP7	TSS200	1.26707
cg12896271	4	119512856	LOC729218	TSS200	0.130834
cg19184572	4	124365857			0.134078
cg10233639	4	128803642	PLK4	Body	-0.271447
cg15990184	4	129644798			-0.0796886
cg00425361	4	138728763			0.79193
cg03987648	4	140958771	MAML3	Body	0.0622702
cg15200680	4	143486249	INPP4B	5'UTR	0.655107
cg18925923	4	144480237	LOC441046	TSS1500	-0.155894
cg14209781	4	147932916			-0.0328018
cg04524652	4	152330107	FAM160A1	TSS1500	-3.50686
cg04090409	4	153109679			0.557103
cg11793897	4	155666468	LRAT	Body	0.0223543
cg11528392	4	164412233			0.19902
cg20339956	4	165960043	TRIM60	5'UTR	-0.198561
cg02886284	4	166300290	CPE	5'UTR	-0.709333
cg17785786	4	166414666	CPE	Body	-1.95053
cg06654302	4	169401482	DDX60L	5'UTR	-1.49631
cg23809394	4	174090858	GALNT7	Body	0.0054516
cg06469332	4	183766075			0.0510846
cg12835012	4	183795785			9.09761e+16
cg21164418	4	185339813	IRF2	Body	-2.93347
cg01387629	4	186104426	CFAP97	Body	0.584952
cg17348444	4	186573850	SORBS2	Body	0.0901136
cg17517623	4	187272865	F11-AS1	Body	0.0366734
cg03471559	4	190708670			0.00210122
cg25580634	5	205947	CCDC127	Body	0.323609
cg26703534	5	377358	AHRR	Body	-0.0382589
cg00101287	5	956343			-0.160754
cg06556827	5	1212641	SLC6A19	Body	-0.0617481
cg07285213	5	1292339	TERT	Body	1.38527
cg16146076	5	1298511			0.381761
cg06859187	5	1463701	LPCAT1	3'UTR	-1.15619
cg06661456	5	1509235	LPCAT1	Body	0.220249
cg00561739	5	1807733	NDUFS6	Body	-0.0297695
cg04475936	5	2112184			-0.199888
cg10459717	5	6633577	NSUN2	TSS1500	-1.28485
cg04646987	5	14406732	TRIO	Body	0.164474
cg08522087	5	14871910	ANKH	TSS200	-1.42427
cg24134393	5	15824580	FBXL7	Body	0.0219141
cg00760266	5	34033774	C1QTNF3	Body	0.200474
cg21586453	5	36239673	C5orf33	5'UTR	1.76692
cg07814776	5	38434384	EGFLAM	Body	0.299106
cg23114476	5	40495940			1.17358
cg16250772	5	41194117	C6	Body	0.0308063
cg12285623	5	52285023	ITGA2	TSS200	0.974317
cg08874888	5	52386488	ITGA2	3'UTR	1.64545
cg07017063	5	52776254	FST	TSS200	-0.689569
cg00108694	5	55598438			0.0334262
cg16971831	5	56110935	MAP3K1	1stExon	-3.29286
cg04090147	5	56247905	MIER3	Body	2.04143
cg00655525	5	60038293			0.521635
cg25321549	5	60629121	ZSWIM6	Body	-4.5974
cg05478210	5	61745484	IPO11	Body	-0.00711454
cg11792522	5	61782356	IPO11	Body	-0.416714
cg04437990	5	65279603	ERBB2IP	5'UTR	0.894414
cg16496928	5	68485488	CENPH	1stExon	-1.29743
cg07943106	5	71363145			-0.343689
cg08859138	5	74532894	ANKRD31	TSS200	5.25855
cg13615516	5	77269221			0.533976
cg07990044	5	77590720	AP3B1	TSS200	-2.45383
cg02252655	5	77848898	LHFPL2	5'UTR	0.0290684
cg11577898	5	78094446	ARSB	Body	0.216903
cg19186049	5	78407140	BHMT	TSS1500	-0.152797
cg11810802	5	78467607			0.924375
cg18333337	5	87018149			0.355588
cg17460298	5	94405227	MCTP1	Body	0.146097
cg25370920	5	96016596	CAST	5'UTR	0.813196
cg09871247	5	98263747			-0.94611
cg08505111	5	98541783			0.874274
cg23318786	5	101631505	SLCO4C1	Body	1.4442
cg24781269	5	102508743	PPIP5K2	Body	2.06186
cg14735844	5	108084676	FER	5'UTR	0.193346
cg05803023	5	111589607	LOC101927023	Body	0.594478
cg19880608	5	112568208	MCC	Body	1.49665
cg08391321	5	112630695	MCC	TSS200	0.0822857
cg09941833	5	115153615	CDO1	TSS1500	-4.98489
cg04280246	5	118604262	TNFAIP8	TSS200	-0.131687
cg11234457	5	121187547	FTMT	TSS200	-0.0977644
cg26220033	5	122180749	SNX24	TSS1500	-0.854264
cg25673596	5	124708402			2.37711
cg22292762	5	125695499	GRAMD3	TSS1500	0.825754
cg16850704	5	129579574			-0.179923
cg02102332	5	130851334	RAPGEF6	Body	0.977423
cg19780254	5	131347342	ACSL6	1stExon	0.270291
cg21453938	5	131762448	C5orf56	Body	0.0114621
cg17437033	5	132072786	KIF3A	Body	0.143801
cg23307708	5	133561976	PPP2CA	TSS200	2.09809
cg26506013	5	133984553	SEC24A	1stExon	9.24054e+16
cg04193626	5	134317750	CATSPER3	Body	4.99569
cg14420767	5	135380490	TGFBI	Body	1.73531
cg02390407	5	137057199	KLHL3	TSS1500	-1.68595
cg23952210	5	138865466			0.0775141
cg05515516	5	141392736	GNPDA1	TSS200	0.559946
cg23464032	5	145214937	PRELID2	TSS200	2.91086
cg14248704	5	151470842	CTB-12O2.1	Body	0.198778
cg13880793	5	154183633	LARP1	Body	2.70968
cg21718159	5	154215934	FAXDC2	Body	-0.57793
cg17116598	5	159613643	FABP6	TSS1500	0.387976
cg12706256	5	167873838	WWC1	Body	-0.0648501
cg09442690	5	170185728			0.122339
cg07667019	5	173108957			0.163725
cg09044296	5	176739296	MXD3	TSS200	-0.552765
cg20445075	5	179016622	RUFY1	Body	1.37687
cg14550752	6	2177322	GMDS	TSS1500	-2.98015
cg05872748	6	2766213	WRNIP1	1stExon	-1.39627
cg02971428	6	3634786			0.691204
cg12928997	6	4135850	PECI	TSS200	1.01151
cg05972298	6	4348932			0.127239
cg10388442	6	5260950	LYRM4	1stExon	-0.0997462
cg25867210	6	11097536	LOC221710	Body	0.391104
cg07545948	6	12012569	HIVEP1	TSS200	1.94726
cg00610223	6	16363154	ATXN1	5'UTR	0.0422516
cg10487127	6	16761668	ATXN1	5'UTR	-3.42554
cg10944833	6	17702460	NUP153	Body	0.899916
cg08410365	6	21846687	CASC15	Body	0.0505063
cg23903465	6	24911334	FAM65B	TSS200	2.28084
cg03926598	6	26617378			0.0118349
cg06178073	6	27343415	ZNF204P	TSS1500	0.411943
cg17965019	6	27858545	HIST1H3J	1stExon	-2.27527
cg05287601	6	30022531	NCRNA00171	Body	-0.479376
cg16870358	6	30029139	NCRNA00171	TSS200	-1.22723
cg01083029	6	30166906	TRIM26	5'UTR	-0.619438
cg16019142	6	30418900			-0.912141
cg16480959	6	30448484			4.49707
cg20782805	6	30623779	DHX16	Body	-1.34541
cg27369934	6	30684905	MDC1	5'UTR	2.14415
cg08879099	6	30707982	FLOT1	Body	0.674279
cg07538160	6	30951394	MUC21	TSS200	-0.169578
cg06670599	6	31631801	BAT4	Body	-0.617561
cg08295498	6	31652845			0.667017
cg23425079	6	31703503	CLIC1	Body	0.172909
cg11943056	6	31845413	SLC44A4	Body	-0.944381
cg01671476	6	31852453	EHMT2	Body	1.279
cg11561191	6	31939744	DOM3Z	5'UTR	-0.971979
cg26690103	6	32974924	HLA-DOA	Body	-0.204236
cg18754388	6	33132637	COL11A2	Body	-0.0555684
cg03189210	6	33245474	B3GALT4	1stExon	0.997816
cg20478120	6	33258045	PFDN6	Body	-0.0753383
cg14340074	6	33266407	RGL2	5'UTR	1.65248
cg00188321	6	33358615	KIFC1	TSS1500	0.165547
cg12685810	6	33385756	CUTA	Body	0.388589
cg03489495	6	33588875	ITPR3	TSS1500	-0.581808
cg11539664	6	33604664	ITPR3	Body	-0.094709
cg08421934	6	33942413			-0.102001
cg21352296	6	34216944	C6orf1	TSS200	0.20647
cg05783329	6	34360212	NUDT3	5'UTR	0.198153
cg20660989	6	35150136			-0.121312
cg16751357	6	35150268			-0.11179
cg12085959	6	36236580	PNPLA1	5'UTR	0.159865
cg09023264	6	36824272	PPIL1	Body	3.79317
cg20283796	6	37186291	TMEM217	Body	0.31503
cg04099818	6	37318759			0.0662771
cg26327118	6	39693366	KIF6	TSS200	0.0372004
cg12225501	6	40637354			2.68844
cg20194872	6	41519635	FOXP4	5'UTR	-0.446317
cg01923549	6	41774024	USP49	Body	0.411763
cg05702638	6	43034789	KLC4	Body	0.227026
cg12362502	6	43603544	MAD2L1BP	TSS200	-2.52161
cg09556286	6	47010177	GPR110	TSS200	0.015177
cg08367673	6	49430596	CENPQ	TSS1500	0.920129
cg26361807	6	52284958	EFHC1	TSS200	0.917691
cg19209385	6	53659379	LRRC1	TSS1500	-2.60912
cg03142905	6	53728998	LRRC1	Body	-1.81104
cg26594205	6	72003068	OGFRL1	Body	0.585621
cg01757255	6	73032473	RIMS1	Body	0.20496
cg08987887	6	76311629	SENP6	5'UTR	-0.445482
cg20639211	6	78296494			-2.08322
cg03440125	6	83075080	TPBG	Body	-0.00165447
cg05834092	6	87792916			2.37018
cg25823677	6	89187290			-1.37364
cg16530818	6	90062682	UBE2J1	TSS200	-1.10089
cg16971976	6	90472987	MDN1	Body	0.423694
cg22092014	6	95220699			0.0974152
cg04674201	6	96133842			0.0889286
cg20797858	6	99283304	POU3F2	1stExon	-2.02844
cg23607706	6	100533143			1.17927
cg15890849	6	101328941	ASCC3	1stExon	1.3646
cg02339182	6	108172235			0.4159
cg18093751	6	108487183	NR2E1	TSS200	-0.0719121
cg00897329	6	108616288	LACE1	1stExon	-10.5344
cg05564625	6	116892562	RWDD1	TSS200	0.655557
cg06735253	6	117584527			-0.0308025
cg10374523	6	118620467	SLC35F1	Body	-0.253869
cg05763251	6	128080671	THEMIS	Body	-0.47275
cg18334681	6	132066129	ENPP3	Body	0.126703
cg01554453	6	132129103	ENPP1	TSS200	0.0770684
cg17324843	6	132725038			1.20665
cg02825246	6	134062906	TARID	Body	0.124516
cg10389341	6	134858714	LOC101928304	Body	1.30481
cg23435924	6	137516723			0.850886
cg00316222	6	137817512			-0.54944
cg16118476	6	138188291	TNFAIP3	TSS200	1.1206
cg19298209	6	138912175			0.362069
cg23017002	6	139976849			0.0208575
cg05950854	6	144416850	SF3B5	TSS200	1.10901
cg17417739	6	149072089	UST	Body	-0.541699
cg02462569	6	150064036	NUP43	Body	-0.432956
cg07360021	6	151186904	MTHFD1L	1stExon	9.16516e+16
cg26219152	6	152443475	SYNE1	3'UTR	-1.16754
cg02725570	6	155450088	TIAM2	5'UTR	-1.25203
cg09057412	6	158903203	TULP4	Body	-0.0737709
cg02562419	6	159049626	TMEM181	Body	-0.552332
cg21297677	6	159065836	DYNLT1	TSS200	4.84931
cg26455201	6	159458557	TAGAP	Body	0.242513
cg01188509	6	160509295	IGF2R	Body	-0.291966
cg14840850	6	161636502	AGPAT4	Body	0.364134
cg20054739	6	161865731	PARK2	Body	0.0269576
cg25862072	6	164520845			1.93502
cg25641223	6	165747945	PDE10A	Body	-0.165693
cg07724407	6	166217639			-0.0596431
cg00121876	6	166251659			0.488836
cg06249499	6	166796752	BRP44L	TSS1500	-1.23147
cg04709129	6	166959552	RPS6KA2	Body	0.113821
cg07926232	6	170372273			0.391783
cg13214005	6	170500967			-1.59847
cg06096916	7	1989032	MAD1L1	Body	0.293691
cg11457582	7	2107102	MAD1L1	Body	1.88252
cg09980118	7	2855741	GNA12	TSS1500	2.03317
cg25479151	7	3285595			2.29738
cg26429022	7	5186528			0.0885813
cg22179250	7	5720786	RNF216-IT1	TSS1500	0.25642
cg01080424	7	6520004	KDELR2	Body	0.98041
cg17212127	7	8383356			-0.0674879
cg17268726	7	10976748	NDUFA4	Body	2.37066
cg23120171	7	13903170			-0.156127
cg14437953	7	18901092	HDAC9	Body	-0.634225
cg10420952	7	19157420	TWIST1	TSS200	3.31944
cg05992638	7	21003764	LINC01162	Body	0.147092
cg26658650	7	21582647	DNAH11	TSS200	0.200793
cg23367851	7	25165401	CYCS	TSS1500	-5.01195
cg14644871	7	26192756	NFE2L3	Body	-0.959113
cg17285448	7	27173480			3.12123
cg01559383	7	30669411	GARS	Body	1.55094
cg21831485	7	31594014	CCDC129	Body	-0.260857
cg04388970	7	32541235	AVL9	Body	0.623274
cg08766915	7	35734704	HERPUD2	1stExon	-1.16932
cg23092449	7	38669789	AMPH	Body	0.155449
cg16045043	7	43930094	URGCP	Body	0.570349
cg02760021	7	44172742			0.00344147
cg22387839	7	44613445	DDX56	1stExon	-0.628985
cg13529907	7	44621997	TMED4	TSS200	2.58431
cg17349005	7	44805162	ZMIZ2	Body	-1.27583
cg06872437	7	45107913	CCM2	Body	-0.406419
cg03233730	7	45146490	TBRG4	Body	-0.683669
cg20592075	7	45921668			0.0595097
cg10103838	7	48077085	C7orf57	5'UTR	0.113364
cg04156940	7	55197704	EGFR	Body	-0.389121
cg11681681	7	55208096	EGFR	Body	-0.276356
cg18348274	7	66389009	C7orf42	5'UTR	0.0604399
cg03599330	7	68002790			0.0184244
cg10203006	7	69537701	AUTS2	Body	0.647179
cg17609731	7	77325533	RSBN1L	TSS1500	0.700034
cg01029838	7	77428748	PHTF2	5'UTR	0.625199
cg02420886	7	86849541	C7orf23	TSS1500	-0.396098
cg21898346	7	87505703	SLC25A40	TSS200	9.03659e+16
cg25879118	7	95026672	PON3	TSS1500	-0.0473176
cg14121966	7	95352606			-0.0214265
cg09608173	7	98554004	TRRAP	Body	0.710042
cg08479571	7	98559146	TRRAP	Body	1.9204
cg17175136	7	98608857	TRRAP	Body	1.38259
cg21906830	7	99775207	STAG3	TSS1500	-5.4357
cg10382410	7	100084527	C7orf51	Body	0.722413
cg06366396	7	100211270	MOSPD3	Body	0.1764
cg03670501	7	104972669	SRPK2	Body	-0.439901
cg21484628	7	106413465			-1.12984
cg24436536	7	115222356			-0.0311262
cg11491961	7	117068258	ASZ1	TSS1500	-0.196295
cg26141626	7	124406188	GPR37	TSS1500	0.173443
cg02108692	7	127255767	PAX4	1stExon	-0.0912111
cg07078368	7	128095761	HILPDA	TSS200	0.0518693
cg18570997	7	129710291	KLHDC10	TSS200	0.202023
cg08244181	7	130021807	CPA1	Body	0.374483
cg12515939	7	130641999	LINC-PINT	Body	0.806388
cg24229086	7	130794704	MKLN1	TSS200	-0.229439
cg04071264	7	130881686	MKLN1	Body	3.06214
cg18987274	7	132766962	CHCHD3	TSS200	-0.714651
cg09404617	7	134232463			0.385836
cg15446796	7	137022828	PTN	5'UTR	0.100665
cg16228415	7	137459405	DGKI	Body	0.566498
cg22186263	7	137570950	CREB3L2	Body	-0.153887
cg23668424	7	140396903	LOC100134713	TSS200	-0.663424
cg06593163	7	140655034			0.0378438
cg12474460	7	150554628	ABP1	Body	-0.206405
cg04700823	7	151135869	CRYGN	Body	0.755538
cg23666844	7	151137882	CRYGN	TSS1500	0.383252
cg16077872	7	151137966	CRYGN	TSS1500	0.366768
cg08429023	7	152564298			3.03439
cg23466418	7	155255791	EN2	3'UTR	-0.125998
cg27530388	7	155326484	CNPY1	5'UTR	-1.89656
cg06851224	7	156742617	NOM1	1stExon	2.56549
cg13098366	7	156754997	NOM1	Body	0.473782
cg16370537	7	157370295	PTPRN2	Body	-0.203628
cg27406925	7	157503379	PTPRN2	Body	1.71878
cg24254317	7	157834846	PTPRN2	Body	0.174962
cg08380316	7	158383324	MIR5707	TSS1500	0.346244
cg22114501	7	158649237	WDR60	TSS200	-1.19563
cg03761569	8	649540	ERICH1	Body	0.383929
cg26864084	8	1404885			0.345068
cg17329886	8	10513629	RP1L1	TSS1500	-0.0145739
cg17155499	8	11644644	NEIL2	3'UTR	-1.12056
cg17178502	8	17929088	ASAH1	Body	0.407298
cg09102997	8	18078756	NAT1	5'UTR	-1.10943
cg20425444	8	18671961	PSD3	Body	0.12171
cg22072662	8	18799111	PSD3	Body	2.23671
cg00017362	8	19711803			-0.551779
cg24989910	8	21642051	GFRA2	Body	-0.876026
cg10191684	8	22423014	SORBS3	TSS200	-0.0989207
cg15679325	8	25316555	KCTD9	TSS1500	-4.08293
cg17161883	8	25317027	KCTD9	TSS1500	-2.42857
cg11307296	8	25373442			0.783574
cg18129228	8	27422271			-3.48636
cg16913114	8	27761628	SCARA5	Body	0.882396
cg19791143	8	29778848	LOC286135	TSS200	0.349162
cg14326263	8	30395719	RBPMS	Body	-0.312655
cg02638909	8	30888801	PURG	Body	2.53184
cg02272574	8	39790735			-0.090558
cg23538418	8	39957279			0.279367
cg16129172	8	41686467	ANK1	Body	1.39181
cg24047440	8	42396618	SMIM19	TSS1500	0.0860485
cg19035254	8	43131260			0.0755522
cg22735324	8	48691148	PRKDC	Body	0.389645
cg20628220	8	48793768	PRKDC	Body	1.56705
cg24000300	8	49014558			0.0225449
cg10861897	8	49835988			0.163018
cg05137895	8	50164320			0.209426
cg00494911	8	50821935	SNTG1	TSS1500	-0.0974663
cg06290827	8	52741902	PCMTD1	Body	-0.143112
cg01368644	8	53106497	ST18	Body	2.45962
cg07183567	8	56876178	LYN	Body	0.0626999
cg10196289	8	59572185	NSMAF	1stExon	-3.28149
cg17484036	8	63160761	NKAIN3	TSS1500	0.262951
cg16853787	8	63307749	NKAIN3	Body	9.08879e+16
cg10479107	8	67049448	TRIM55	Body	0.641021
cg23973532	8	67054592	TRIM55	Body	0.0348399
cg24857609	8	71315397	NCOA2	5'UTR	-2.7933
cg13559073	8	72144538	EYA1	Body	-0.0380201
cg02391505	8	74292323			-0.948566
cg27440466	8	86291263	CA1	TSS1500	-0.702868
cg00001099	8	87081553	PSKH2	Body	-0.162319
cg26186954	8	87082008	PSKH2	TSS200	-0.0830326
cg20570179	8	95848389	INTS8	Body	-1.17915
cg23686402	8	99264992	NIPAL2	Body	0.482558
cg13967521	8	99954881	STK3	TSS200	-1.7665
cg04258637	8	100907546	COX6C	TSS1500	-0.251397
cg17213074	8	101585638	SNX31	3'UTR	0.0107785
cg00088264	8	103136760	NCALD	TSS200	0.22315
cg10512443	8	103759916			2.23043
cg18221711	8	103963195	AZIN1-AS1	Body	0.191813
cg11147215	8	105379726			-0.0362166
cg07706958	8	107844377			-2.94862
cg09550136	8	117491607			0.0776039
cg21659575	8	120844832	TAF2	1stExon	-0.299056
cg19888535	8	124553488	FBXO32	TSS200	0.000300709
cg27215601	8	126275042	NSMCE2	Body	0.281303
cg01013321	8	129574173	LINC00824	Body	0.692771
cg23015676	8	131455986	ASAP1	TSS200	-4.02531
cg09350960	8	134063339	SLA	Body	3.18703
cg18736448	8	134087171	TG	Body	-8.56503
cg16798694	8	141557712	EIF2C2	Body	6.82369
cg18525001	8	142187085	DENND3	Body	0.366646
cg26788501	8	142535181			-1.06662
cg01242619	8	145049472	PLEC1	Body	-0.453443
cg15640503	8	145181395			-0.0124012
cg22922403	8	145650096	VPS28	Body	-0.233062
cg18200385	8	145704685			1.50736
cg03242313	9	4081533	GLIS3	Body	0.284272
cg23233532	9	14308066	NFIB	Body	-3.21896
cg26679954	9	14652620	ZDHHC21	Body	-0.255393
cg17220073	9	18568536	ADAMTSL1	Body	0.370884
cg15672606	9	20622615	MLLT3	TSS1500	3.82869
cg14244887	9	21559710	LOC554202	TSS200	0.0111058
cg12869237	9	32588910			0.136627
cg08108518	9	35651544	SIT1	TSS1500	1.8565
cg27094313	9	71198975			-0.106431
cg11121803	9	73124906			-0.00267266
cg07679695	9	74384615	TMEM2	TSS1500	-2.53527
cg22204931	9	88969302	ZCCHC6	5'UTR	-4.02428
cg27372282	9	95968483	WNK2	Body	2.01439
cg26520847	9	96588599			0.119867
cg09944149	9	96792653	PTPDC1	TSS1500	-0.169822
cg04118652	9	115984874	FKBP15	TSS1500	0.136146
cg01305200	9	116123876	BSPRY	Body	1.80696
cg03142975	9	125026202	MRRF	TSS1500	0.261471
cg24969232	9	125703333	RABGAP1	1stExon	2.86941
cg05413885	9	127020538	NEK6	1stExon	1.59112
cg13843964	9	128024027	GAPVD1	TSS200	-3.73385
cg21208062	9	129246696	FAM125B	Body	-0.231221
cg20936291	9	130679328	ST6GALNAC4	TSS200	1.44502
cg04710273	9	131140323	URM1	ExonBnd	0.696303
cg11184091	9	131843633	DOLPP1	Body	-3.09645
cg01216115	9	132336349			0.337801
cg05730150	9	133557579	PRDM12	3'UTR	-3.67822
cg14354472	9	135037189	NTNG2	TSS200	-3.10829
cg03491078	9	135545621	DDX31	1stExon	0.371184
cg23715992	9	136039356	GBGT1	TSS200	0.667422
cg11569948	9	136851408	VAV2	Body	0.321346
cg08816917	9	138272020			-0.86166
cg20296643	9	139010293	C9orf69	5'UTR	0.340373
cg01273125	9	140149675	COBRA1	TSS200	-0.259269
cg13801740	9	140374463	PNPLA7	Body	1.33186
cg10448724	10	532791	DIP2C	Body	-0.807787
cg25452875	10	859521	LARP4B	Body	0.625788
cg02319911	10	1338235	ADARB2	Body	-1.98113
cg08030199	10	4557114			-0.283978
cg24392574	10	5541423	CALML5	1stExon	-0.359497
cg09638681	10	5786968	FAM208B	Body	0.901426
cg22910245	10	7397090	SFMBT2	Body	2.45918
cg12462747	10	11910941	PROSER2	Body	0.248582
cg04449397	10	14879981	CDNF	5'UTR	-2.60397
cg11468354	10	20257537	PLXDC2	Body	0.106002
cg05913198	10	21822977	MLLT10	TSS200	0.787378
cg16992713	10	22540646			5.25502
cg26843984	10	24755249	KIAA1217	TSS200	0.286208
cg18372600	10	24835533	KIAA1217	3'UTR	-0.495313
cg05259989	10	29100010			1.07291
cg04827593	10	31416769			0.25831
cg20701074	10	33532360	NRP1	Body	-0.835939
cg09027861	10	35713759	CCNY	5'UTR	0.723654
cg15305643	10	45455098	RASSF4	TSS200	-0.7464
cg23744909	10	46168454	ZFAND4	TSS200	-0.521863
cg10200987	10	47655964			-0.483686
cg12681329	10	62364321	ANK3	Body	0.387398
cg24461382	10	63421358	C10orf107	TSS1500	-0.448625
cg11143720	10	63582401			0.159859
cg20053981	10	70091610	HNRNPH3	TSS200	-5.04801
cg10840389	10	72141924	LRRC20	5'UTR	-0.409922
cg07600453	10	72627462	SGPL1	Body	0.0314257
cg15023646	10	75880238	AP3M1	3'UTR	0.593978
cg23889232	10	76403913	ADK	Body	1.41539
cg15912797	10	76586382	MYST4	1stExon	-0.34315
cg11872013	10	76968817	VDAC2	TSS1500	0.560559
cg22149546	10	81176770	ZCCHC24	Body	-0.359314
cg16260349	10	82221597	TSPAN14	5'UTR	0.171494
cg06349093	10	82274151	TSPAN14	Body	0.685069
cg03378922	10	85768283			0.0324601
cg13727383	10	88801413			0.477933
cg01816336	10	89265204	MINPP1	1stExon	-1.52729
cg03654430	10	91174411	IFIT5	5'UTR	-1.52493
cg02584459	10	91295421	SLC16A12	TSS200	0.484904
cg27543739	10	94334014	IDE	TSS200	0.779078
cg05906871	10	97416826	ALDH18A1	TSS1500	-0.340552
cg11637005	10	97515753	ENTPD1	1stExon	0.163405
cg16906375	10	99447073	AVPI1	TSS200	-3.05515
cg17661813	10	99534710			-0.0208629
cg20914958	10	99603398	LINC00866	Body	0.352702
cg05287529	10	101380128	SLC25A28	1stExon	0.177302
cg05917963	10	101988539	CHUK	Body	-0.227119
cg09962022	10	102672675	SLF2	5'UTR	-3.77414
cg08262876	10	102757026	LZTS2	5'UTR	-0.066007
cg10740367	10	104184819	CUEDC2	Body	-0.215048
cg00894378	10	104680152	CNNM2	Body	-0.520738
cg01305328	10	105727248	SLK	TSS1500	0.815264
cg06776915	10	106028703	GSTO2	5'UTR	-0.0736053
cg07164136	10	108393920	SORCS1	Body	-0.488795
cg07128799	10	114709739	TCF7L2	TSS1500	0.359895
cg14779973	10	115949613	TDRD1	Body	0.298804
cg21011351	10	116419005	ABLIM1	TSS1500	-1.21718
cg11198676	10	118956011	KCNK18	TSS1500	2.1912
cg08164900	10	119134712	PDZD8	1stExon	3.21942
cg11200042	10	120102309	C10orf84	TSS1500	-0.250963
cg05997288	10	125815012			0.366118
cg02306970	10	129924771	MKI67	TSS1500	1.45333
cg12885302	10	129979348			3.71715
cg19379125	10	130538407			0.0835957
cg03292473	10	131363453	MGMT	Body	0.896691
cg27353308	10	133796559	BNIP3	TSS1500	0.128306
cg15446945	10	134016267	DPYSL4	Body	0.018419
cg25005279	10	135113451	TUBGCP2	Body	-0.72101
cg05138135	10	135125373	ZNF511	Body	1.64112
cg16055075	10	135209199	MTG1	Body	0.883728
cg08200582	11	442649	ANO9	TSS1500	0.204293
cg25748127	11	843228	TSPAN4	TSS1500	-0.232246
cg16303279	11	2019667	H19	TSS1500	0.208994
cg02157755	11	2422654	TSSC4	TSS1500	0.450514
cg04111109	11	3036885	CARS	Body	0.536535
cg26107917	11	5224988			0.140152
cg24098643	11	5706435	TRIM5	TSS200	-0.391162
cg04232095	11	7594951	PPFIBP2	Body	-0.390196
cg15480475	11	8060060	TUB	TSS200	-0.417704
cg25715927	11	8150266	RIC3	Body	-1.22791
cg02171008	11	8703884	RPL27A	TSS200	1.79749
cg09639735	11	10326570	ADM	TSS200	1.8087
cg06460642	11	26637004	ANO3	Body	0.198061
cg20495540	11	30431965	MPPED2	3'UTR	1.60638
cg23332604	11	32606358	EIF3M	Body	3.2343
cg09534872	11	33156837	CSTF3	Body	0.455813
cg26846647	11	34127088	NAT10	TSS200	0.321638
cg01292139	11	34641068			0.165195
cg12208899	11	45898047	CRY2	3'UTR	0.549591
cg22114775	11	46613134	AMBRA1	TSS1500	1.4776
cg02884919	11	46712206	ARHGAP1	Body	0.113115
cg09822824	11	46867927	CKAP5	TSS200	-0.304544
cg01894538	11	47254792	DDB2	Body	-0.614913
cg21620736	11	48037919	PTPRJ	Body	0.137221
cg12339860	11	57282517	SLC43A1	5'UTR	0.318206
cg06291428	11	57559063	CTNND1	5'UTR	-0.141432
cg23760165	11	61595485	FADS2	TSS1500	1.29014
cg15612424	11	61735480	FTH1	TSS1500	0.75294
cg26333481	11	62028212			-0.297599
cg14212197	11	62529082	POLR2G	5'UTR	-1.55106
cg15644003	11	63438952	ATL3	5'UTR	-0.370907
cg18492647	11	64512188	RASGRP2	TSS1500	4.44245
cg09362050	11	64714812	C11orf85	Body	-0.242438
cg20720342	11	64770923			-0.147132
cg07238066	11	65188862	NEAT1	TSS1500	-6.8899
cg16771716	11	65667296	FOSL1	Body	-6.4394
cg24576174	11	65828083	SF3B2	Body	-0.643023
cg03377576	11	66251072	DPP3	Body	-0.632507
cg03423112	11	66335975	CTSF	5'UTR	0.0543221
cg25954729	11	66610784	RCE1	TSS200	0.601927
cg18256252	11	67161051	RAD9A	Body	0.343771
cg19111906	11	67816846	TCIRG1	Body	-0.0637829
cg06053862	11	68028857	C11orf24	3'UTR	-0.37692
cg23031135	11	68779553	MRGPRF	5'UTR	-0.890901
cg01638792	11	69061344	MYEOV	TSS1500	0.418205
cg26928484	11	70053618			-1.97208
cg22372129	11	71103128			0.0329916
cg07483733	11	72554812	FCHSD2	Body	-0.590256
cg16029256	11	75114523	SNORD15B	TSS1500	-0.0979024
cg20246106	11	76202682	C11orf30	Body	0.355469
cg10202466	11	83170848	DLG2	3'UTR	-0.39313
cg15236764	11	88148434			0.0847858
cg02323805	11	101883814			1.23286
cg02540593	11	103908576	PDGFD	Body	0.112192
cg06640991	11	104576519			0.499816
cg15603354	11	107578208	SLN	3'UTR	0.233238
cg03920739	11	107992119	ACAT1	TSS200	1.30909
cg15496005	11	110167562	RDX	TSS200	0.222848
cg27289463	11	110649234			-0.21761
cg09538401	11	111171330	C11orf93	5'UTR	-0.0436412
cg26137432	11	112021514	IL18	Body	-1.42409
cg13837721	11	116147580			-0.631773
cg15855170	11	116574279			-0.0378967
cg09951485	11	117103753	PCSK7	TSS1500	3.80385
cg09646919	11	117188226	BACE1	TSS1500	0.499152
cg10983623	11	118662299	DDX6	TSS1500	-0.199926
cg08900073	11	118796721			0.296573
cg25527732	11	123037886	ASAM	Body	0.0262648
cg16922900	11	124616321	NRGN	3'UTR	0.00945465
cg20872261	11	124958934	SLC37A2	3'UTR	-0.0312064
cg07665222	11	125552186	ACRV1	TSS1500	-0.65623
cg15446829	11	125775865	DDX25	Body	-3.47223
cg06076931	11	134231728	GLB1L2	Body	-0.0687047
cg14194253	11	134340440			-0.630944
cg07816873	12	1100472	ERC1	1stExon	0.646743
cg00587789	12	1552740	ERC1	Body	0.0128502
cg15321979	12	3541067			-0.672141
cg21357344	12	3763462	CRACR2A	Body	2.271
cg01413674	12	3931490	PARP11	Body	0.808008
cg00983904	12	6665288	IFFO1	TSS200	1.31641
cg19509514	12	6716593	CHD4	TSS200	1.70912
cg20308811	12	6716597	CHD4	TSS200	0.528391
cg13690828	12	6746030	LPAR5	TSS1500	0.26758
cg05939324	12	7657479	CD163	TSS1500	1.24714
cg00105041	12	7777092			1.02205
cg08095359	12	8600287			0.767829
cg14440393	12	8607235	CLEC6A	TSS1500	-0.373859
cg04506282	12	8815624	MFAP5	TSS200	0.659768
cg24850472	12	9319947	PZP	Body	0.129999
cg18636739	12	10870175	CSDA	Body	0.196068
cg19981263	12	14927351	H2AFJ	5'UTR	0.363274
cg04184278	12	21757759	GYS2	5'UTR	2.48931
cg19187521	12	26279544			0.10283
cg03078593	12	26789311	ITPR2	Body	0.74115
cg00625132	12	26868704	ITPR2	Body	0.945308
cg14839808	12	28343774			0.909745
cg21863826	12	28978955			0.810146
cg12105860	12	31742801	DENND5B	Body	0.637715
cg14061497	12	40496213	SLC2A13	Body	-0.291108
cg19366091	12	44292779	TMEM117	Body	0.359753
cg18306520	12	46123583	ARID2	TSS200	0.535077
cg08356579	12	46887123	LOC100288798	Body	0.976448
cg00037681	12	47610371	FAM113B	5'UTR	0.0901567
cg16594617	12	49044987			0.34263
cg23692087	12	49318557	FKBP11	Body	-1.2574
cg11959676	12	49719536	TROAP	Body	-1.17848
cg13847622	12	50190961	NCKAP5L	Body	-0.475276
cg18052984	12	51158439	ATF1	5'UTR	1.54753
cg23784046	12	51346947	HIGD1C	TSS1500	0.152363
cg06314235	12	51477647	CSRNP2	TSS200	-2.24468
cg17322163	12	51632344	DAZAP2	TSS200	0.867119
cg05238741	12	52214758	FIGNL2	1stExon	-0.0200979
cg19856499	12	52215042	FIGNL2	1stExon	-0.36602
cg22132663	12	52759696	KRT85	TSS1500	-0.527988
cg22373810	12	53715001	AAAS	Body	2.9403
cg14794577	12	53774438	SP1	5'UTR	1.47507
cg17555623	12	54338682	HOXC13	Body	-0.0876284
cg11856711	12	54785309	ZNF385A	TSS1500	0.685259
cg14909545	12	56521953	ESYT1	TSS200	-0.663347
cg05013783	12	56652058	ANKRD52	1stExon	-2.37059
cg00507757	12	56685332	CS	Body	0.211536
cg13918664	12	58160283	CYP27B1	Body	2.58777
cg07640083	12	64845769	TBK1	TSS200	-2.81474
cg17772535	12	65153236	GNS	TSS200	0.630002
cg11493126	12	65218217	TBC1D30	TSS200	0.125393
cg26980138	12	68726465	MDM1	TSS1500	-1.37665
cg03309441	12	69144806	SLC35E3	Body	2.52895
cg19588213	12	76953456	OSBPL8	1stExon	9.02554e+16
cg10582318	12	77273011	CSRP2	TSS1500	-2.48669
cg09076565	12	91337235	LINC00615	Body	0.326378
cg04919413	12	94208883	CRADD	Body	-0.206953
cg12135976	12	101604147	SLC5A8	TSS200	0.0677717
cg10735529	12	101801294	ARL1	Body	2.28542
cg07072405	12	105839243			0.230648
cg05820192	12	106529200	NUAK1	Body	0.483807
cg18964721	12	106532301	NUAK1	1stExon	-0.304478
cg00685115	12	107486488	CRY1	Body	3.57089
cg04065206	12	109973212	UBE3B	3'UTR	-1.959
cg19772445	12	110212311	MGC14436	TSS1500	0.165806
cg07066635	12	110434276	GIT2	TSS200	-0.0230328
cg04682192	12	110561945	IFT81	TSS200	-0.628356
cg13671409	12	114677042			0.167217
cg02887884	12	114943562			-0.52874
cg06482918	12	116849839			3.76801
cg12506165	12	116997072	MAP1LC3B2	TSS200	0.98623
cg05839460	12	120574701	GCN1	Body	-0.185838
cg15769343	12	120835663			-0.113499
cg12847194	12	121199537			0.196819
cg21637763	12	121342433	SPPL3	TSS1500	-1.01622
cg11792815	12	122279526	HPD	Body	1.17535
cg23807196	12	122326605	PSMD9	TSS200	0.617105
cg24339332	12	122333809	PSMD9	Body	3.78575
cg13881299	12	122684632	LRRC43	Body	-0.0417659
cg08914926	12	122868973	CLIP1	5'UTR	2.11126
cg19406103	12	123322531	HIP1R	Body	0.0305151
cg20907638	12	123847664			-0.217161
cg05394846	12	124237092	ATP6V0A2	Body	-1.11252
cg13816189	12	125171860			-0.113422
cg03285349	12	125507772	BRI3BP	Body	0.029057
cg03685843	12	130116816	TMEM132D	Body	-0.19402
cg07231039	12	130609572			0.68085
cg08082792	12	133147971	FBRSL1	Body	0.558127
cg01667007	12	133168332			1.24236
cg01966142	12	133405365	GOLGA3	5'UTR	0.287729
cg25189429	13	21277706	IL17D	5'UTR	2.98599
cg14429128	13	22299301			-0.540852
cg17035881	13	25948477	ATP8A2	Body	0.0692354
cg02307605	13	28364079			-1.10875
cg08559772	13	28518317	ATP5EP2	TSS1500	-0.0374002
cg18342744	13	30424823	UBL3	TSS200	1.04659
cg16522684	13	31774868	B3GALTL	Body	-2.92471
cg18585171	13	34183496	STARD13	5'UTR	1.16082
cg03921059	13	41046916	LINC00598	Body	0.0174345
cg04439215	13	45768901	KCTD4	5'UTR	0.606925
cg12065529	13	45875680			-0.369397
cg14522360	13	46584567	ZC3H13	Body	-0.491052
cg08944986	13	46718307	LCP1	Body	3.433
cg16851115	13	47371568	ESD	TSS1500	0.350848
cg05255333	13	49550448	FNDC3A	5'UTR	-1.40312
cg18582433	13	49550805	FNDC3A	1stExon	0.490786
cg18587973	13	49822535	CDADC1	Body	3.10385
cg20174823	13	51501854	RNASEH2B	Body	0.298966
cg09574009	13	55211764			0.0921428
cg27029473	13	56313758			0.390922
cg00682015	13	76111918	COMMD6	1stExon	-0.776871
cg13758543	13	79169714			-0.0584104
cg11806672	13	79176608	POU4F1	Body	-0.403468
cg10929629	13	79233349	RNF219	TSS200	1.10068
cg08050017	13	95903918	ABCC4	Body	-1.84167
cg23098214	13	97872584			-0.647923
cg04821942	13	99629970	DOCK9	Body	-0.584771
cg07363914	13	103242797			0.465352
cg07471103	13	104968291			0.437898
cg01423733	13	107570511			-0.40095
cg12054772	13	110911331	COL4A1	Body	3.53673
cg21622568	13	111091243	COL4A2	Body	0.264562
cg17070338	13	111268441	CARKD	Body	9.20222e+16
cg23765126	13	111525792			0.386275
cg15953892	13	111672726			0.799396
cg18960389	13	112062791			0.242912
cg22713850	13	113471826	ATP11A	Body	-0.0307394
cg00071026	13	113650936	MCF2L	Body	0.461824
cg18948234	13	114785088	RASA3	Body	1.66601
cg24964644	14	21460326	METTL17	Body	-7.57051
cg19326916	14	21994661	SALL2	TSS200	3.08479
cg06315517	14	22538590			0.0309987
cg19319448	14	22538812			0.0565069
cg14033678	14	23755947	HOMEZ	TSS1500	-4.87186
cg09594708	14	23771885	PPP1R3E	Body	-2.48983
cg10235955	14	23939157	NGDN	Body	-1.6543
cg14089728	14	24563796	PCK2	Body	-4.59722
cg11961865	14	30845080			-0.0794323
cg20176671	14	31091314	SCFD1	TSS1500	-1.28368
cg18631948	14	45605353	FANCM	1stExon	-2.88126
cg13267368	14	50234727	KLHDC2	TSS200	0.387525
cg18706864	14	51134552	SAV1	Body	-0.11201
cg18075319	14	53320312			0.0469823
cg12786198	14	55741714	FBXO34	5'UTR	-0.147513
cg23428143	14	57385648	OTX2OS1	Body	-0.0291596
cg17336400	14	61201680	MNAT1	Body	-0.108839
cg25000005	14	64108495	WDR89	TSS1500	-1.13471
cg13900873	14	65696017			1.81903
cg09858692	14	65878633	FUT8	1stExon	2.06652
cg08186508	14	68067006	PIGH	5'UTR	9.2254e+16
cg01732324	14	68120476	VTI1B	Body	2.55593
cg18709998	14	68283647	ZFYVE26	TSS1500	0.347404
cg12349081	14	68971792	RAD51B	Body	0.665798
cg26931528	14	69865061	SLC39A9	TSS1500	-1.66017
cg00550231	14	70652290	SLC8A3	Body	-0.0703242
cg13405710	14	73500955			1.21672
cg01008826	14	73526178	RBM25	5'UTR	-2.57915
cg10993988	14	76070515	MIR7641-2	TSS200	3.80986
cg27512850	14	76776687			-0.47913
cg26365066	14	77278518	ANGEL1	Body	1.10458
cg15720737	14	80284687	NRXN3	Body	0.28347
cg18671037	14	90984545			-0.130968
cg13027206	14	91866325	CCDC88C	Body	0.245128
cg03493774	14	92879474	SLC24A4	Body	0.24733
cg03680507	14	93006426	RIN3	Body	-0.00461581
cg24268179	14	93790296	BTBD7	5'UTR	1.51024
cg09934894	14	95982881			0.601046
cg13153796	14	101405628	SNORD113-6	TSS1500	0.0308463
cg14667980	14	101512658	MIR539	TSS1500	0.280025
cg15321108	14	102227943	PPP2R5C	TSS200	0.192981
cg16743423	14	102374639	PPP2R5C	Body	2.21905
cg10239600	14	103411866	CDC42BPB	Body	0.192125
cg09011458	14	104743900			-0.0134698
cg25682399	15	25137649	SNRPN	5'UTR	0.267534
cg15100197	15	25315371	SNORD116-8	TSS1500	0.658911
cg17906685	15	27666693	GABRG3	Body	-0.197579
cg05125128	15	31363186	TRPM1	Body	0.289735
cg14029983	15	31428689	TRPM1	Body	-0.406962
cg00516271	15	31615092			-0.343117
cg22805295	15	34806810			-1.49858
cg16387834	15	38334926			0.00462835
cg23164054	15	38591593	SPRED1	Body	-0.45317
cg24451981	15	40453319	BUB1B	1stExon	-1.13417
cg14995507	15	41136797	SPINT1	1stExon	0.46643
cg02962630	15	41222776	DLL4	Body	-0.135355
cg21948665	15	41519554	EXD1	Body	0.926393
cg02487020	15	41836440	RPAP1	1stExon	9.09188e+16
cg21082691	15	42972061	STARD9	Body	-0.340553
cg11684551	15	43689395	TUBGCP4	ExonBnd	2.21038
cg00331401	15	44866202	SPG11	Body	2.60651
cg06140569	15	45879128	BLOC1S6	TSS1500	-3.09152
cg24441888	15	51914962	DMXL2	1stExon	0.472455
cg15058702	15	52311362	MAPK6	TSS200	0.868003
cg13048593	15	55704519			3.59692
cg17221584	15	56033606	PRTG	Body	-0.00295814
cg04124457	15	56036455	PRTG	TSS1500	0.300595
cg09898978	15	57998371	GCOM1	Body	0.0514778
cg19571252	15	59321620	RNF111	5'UTR	-1.01592
cg05085255	15	60298617			-0.530715
cg14820257	15	60973791	RORA-AS2	Body	-0.101247
cg10032975	15	61983333			0.0965602
cg19655069	15	63340444	TPM1	Body	-3.88214
cg09499482	15	63889538	FBXL22	TSS200	0.433695
cg01130777	15	64163939	MIR422A	TSS1500	0.0675385
cg03834947	15	65321822	MTFMT	1stExon	9.04764e+16
cg17174814	15	67228986			0.0840748
cg02772607	15	67840376	MAP2K5	TSS1500	1.3054
cg16815908	15	68592589			0.344969
cg20661290	15	69545572	GLCE	5'UTR	0.591354
cg19847514	15	74286884	PML	TSS200	0.0863368
cg12776546	15	74896461			-0.658374
cg19889264	15	75018700	CYP1A1	TSS1500	0.397487
cg00260818	15	75646539	NEIL1	Body	1.39242
cg23508591	15	75871807	PTPN9	TSS200	0.929403
cg04764797	15	77335830			-0.676635
cg17010769	15	79165973	MORF4L1	Body	4.01857
cg16711274	15	79854927			0.0136566
cg02324547	15	80454089	FAH	Body	0.150714
cg02219447	15	86171166	AKAP13	Body	0.658557
cg05365866	15	86620465			0.043888
cg24181188	15	89182135	ISG20	1stExon	1.46168
cg19574915	15	89195555	ISG20	Body	0.222792
cg09951507	15	89959657			-1.0051
cg04803686	15	90173805	KIF7	Body	-2.47688
cg24374996	15	91478185	UNC45A	TSS200	-0.69005
cg11639719	15	91730607	SV2B	5'UTR	-0.201695
cg16650478	15	92716223			0.141317
cg15756997	15	93375068			-13.2609
cg17194100	15	96949312			0.189403
cg01772159	15	100259890			6.24842
cg04620101	15	101835123	SNRPA1	Body	-3.23207
cg24457897	15	101835872	SNRPA1	TSS1500	-3.50773
cg09048665	16	704976	WDR90	Body	-0.860879
cg05582099	16	1216876	CACNA1H	Body	-0.208991
cg09172770	16	1442942			1.01903
cg04394315	16	1782523	MAPK8IP3	Body	-1.43896
cg02952494	16	1818699	MAPK8IP3	Body	-0.256638
cg05242257	16	2588092	PDPK1	5'UTR	0.984333
cg06931267	16	3143009	ZSCAN10	TSS200	1.06756
cg08289130	16	3210357			-0.0523521
cg05678729	16	4322816	TFAP4	1stExon	-0.459271
cg04868518	16	11771778	SNN	3'UTR	0.733188
cg08003943	16	12096413	SNX29	Body	0.385984
cg07430315	16	17614322			0.0934259
cg26358144	16	18812929	ARL6IP1	TSS200	0.0442175
cg03652327	16	19305727	CLEC19A	Body	0.260319
cg17595464	16	19729531	IQCK	5'UTR	-0.154028
cg01731839	16	19729756	C16orf88	TSS1500	-1.14623
cg02352398	16	19869374	IQCK	3'UTR	-0.298327
cg03114558	16	21289539	CRYM	1stExon	2.55375
cg09333487	16	25155451	LCMT1-AS2	Body	1.42913
cg21149843	16	27413466	IL21R	TSS200	-0.349878
cg00472898	16	28847676	ATXN2L	3'UTR	0.199532
cg02964287	16	28887830			-1.9545
cg07025134	16	30075895	ALDOA	5'UTR	-1.48874
cg02820613	16	30538074	ZNF768	TSS200	0.228712
cg13334492	16	30583316	ZNF688	5'UTR	2.75371
cg06114471	16	30597305	ZNF785	TSS1500	2.2544
cg20470236	16	46791603	MYLK3	5'UTR	-1.02484
cg21979083	16	55513713	MMP2	5'UTR	0.611429
cg14566095	16	55876964			0.823159
cg06300424	16	56388105	GNAO1	Body	1.40649
cg21664833	16	56545700	BBS2	Body	-0.275443
cg10057614	16	56841060	NUP93	Body	1.12363
cg09385815	16	57416169	CX3CL1	Body	0.225607
cg00775870	16	57787326	KATNB1	Body	-0.336421
cg26822773	16	58767688	GOT2	Body	-3.29554
cg14591622	16	67243479	LRRC29	Body	0.0436201
cg09202227	16	68482715	SMPD3	TSS1500	2.4186
cg19135794	16	69458518	CYB5B	5'UTR	-2.17817
cg15072231	16	70323752	AARS	TSS1500	-0.82414
cg11179082	16	70328585	DDX19B	TSS200	-0.710221
cg17032917	16	71571877	CHST4	3'UTR	-0.914463
cg08144759	16	72467986	LINC01572	Body	1.06361
cg01083135	16	81122724	GCSH	Body	-1.65233
cg16771868	16	83846985			0.856851
cg23789004	16	84538403	TLDC1	TSS200	-0.633639
cg27137285	16	85034706	ZDHHC7	5'UTR	4.0398
cg01063579	16	86715152			0.0924824
cg16563241	16	86928063			0.0324539
cg16478012	16	87425779	FBXO31	TSS200	-3.28672
cg00943571	16	88337954			-0.156513
cg27483694	16	88937308			0.0228289
cg00957684	16	88962800	CBFA2T3	Body	-0.94224
cg09915762	16	89723107	SPATA33	TSS1500	-0.422551
cg05358715	16	89724297	C16orf55	Body	-0.113513
cg09428537	16	90039076	AFG3L1	Body	9.07348e+16
cg01896926	17	685509	GLOD4	5'UTR	-0.724318
cg06688502	17	883105	NXN	TSS200	-1.38738
cg11082565	17	883117	NXN	TSS200	0.246835
cg11868940	17	923728	ABR	Body	0.475024
cg24210280	17	933179	ABR	Body	4.96765
cg24015263	17	1178643			-0.374468
cg14386165	17	1268443	YWHAE	Body	-0.13745
cg23407809	17	1637068	WDR81	Body	0.0934457
cg03052469	17	2650488			0.172006
cg12570250	17	3525630	SHPK	Body	-0.234089
cg06928209	17	4674371	TM4SF5	TSS1500	-0.0626193
cg09188840	17	4699533	PSMB6	1stExon	0.355305
cg19753476	17	4803506	CHRNE	Body	-0.0139456
cg21862452	17	5185533	RABEP1	TSS200	0.689276
cg27248073	17	6347727	FAM64A	TSS200	0.110487
cg05215748	17	6898738	ALOX12	TSS1500	-0.460055
cg14525064	17	7160413	C17orf81	Body	-0.547412
cg17779790	17	7197994	YBX2	TSS200	3.78046
cg26019096	17	7218470	GPS2	5'UTR	-0.889229
cg05529097	17	7518511	FXR2	TSS1500	9.05515e+16
cg06064991	17	7951419	ALOX15B	Body	-1.09107
cg25485991	17	8066461	VAMP2	TSS200	9.21901e+16
cg19670317	17	8093380	C17orf59	1stExon	-8.00639
cg12882968	17	8157384	PFAS	ExonBnd	-0.0681753
cg25045113	17	8702099	MFSD6L	1stExon	0.432623
cg25215117	17	11461665	SHISA6	3'UTR	0.348379
cg08284801	17	19266230	B9D1	TSS200	4.62125
cg23328329	17	20059227	CYTSB	TSS200	-0.273333
cg07221224	17	25757627	TBC1D3P5	Body	-0.737655
cg08743881	17	26369049	NLK	TSS1500	0.265546
cg16148951	17	28088321	SSH2	1stExon	-0.601898
cg17167972	17	29158999	ATAD5	TSS200	-4.75499
cg25934680	17	31203833	MYO1D	1stExon	1.78624
cg05270866	17	34093754	MMP28	Body	-0.443078
cg23645149	17	35870381	DUSP14	5'UTR	-0.623635
cg23367339	17	36622717	ARHGAP23	Body	9.17549e+16
cg03094519	17	37761662	NEUROD2	3'UTR	-0.746212
cg09141351	17	38804446	SMARCE1	TSS1500	0.700502
cg16255816	17	39889811	HAP1	Body	-0.164275
cg01131735	17	39968419	FKBP10	TSS1500	-4.14107
cg03823468	17	40557347	PTRF	Body	-0.607402
cg12034757	17	40695900	NAGLU	Body	-1.29659
cg18999998	17	41561041	DHX8	TSS1500	-3.84426
cg13773723	17	43971894	MAPT-IT1	TSS1500	0.507909
cg02409826	17	46036334	PRR15L	TSS1500	-0.472987
cg04574034	17	46799745	PRAC	1stExon	0.125626
cg02252248	17	47073164			0.0658623
cg03794986	17	47442216	LOC102724596	Body	1.31351
cg19880074	17	48650662	CACNA1G	Body	-0.289052
cg11315500	17	54991500	TRIM25	TSS200	0.689777
cg15075970	17	57968410	TUBD1	5'UTR	1.65776
cg17331742	17	58824592	BCAS3	Body	0.744675
cg16030207	17	59273702	BCAS3	Body	2.19131
cg22207733	17	61523846	CYB561	TSS200	-1.10095
cg02898493	17	62097918	ICAM2	5'UTR	-6.25302
cg17863042	17	62223542	SNORA76	TSS200	-0.378746
cg03526455	17	63096911			-2.46305
cg10696787	17	65242740	HELZ	TSS1500	-0.0218934
cg08701551	17	66287507	ARSG	5'UTR	-0.101259
cg09243811	17	66694586			0.362515
cg02230426	17	69983953			0.0507412
cg16368183	17	70294156			0.179755
cg05929314	17	71640758	SDK2	TSS1500	0.303603
cg21485555	17	72244366	TTYH2	TSS200	0.515127
cg22297661	17	73104630	ARMC7	TSS1500	0.0111161
cg05884756	17	73127913	NT5C	TSS200	2.88734
cg06380449	17	73255012	GGA3	Body	2.16741
cg22455250	17	73559202	LLGL2	Body	-1.23668
cg11684172	17	73761325	GALK1	TSS200	-6.0058e-05
cg15661536	17	75317185	2009-09-01	5'UTR	0.420573
cg05214124	17	75412454	2009-09-01	Body	0.37413
cg21070864	17	76210229	BIRC5	TSS200	-1.78652
cg11741199	17	76247029			-3.67136
cg00913879	17	76421538	DNAH17	Body	0.0127765
cg09077611	17	76803701	USP36	ExonBnd	0.10237
cg09038962	17	77899679			0.0844646
cg26940676	17	77963988	TBC1D16	Body	-1.14435
cg23503724	17	78507134			0.710292
cg13136721	17	78937183	RPTOR	Body	2.13406
cg03389944	17	78939586	RPTOR	3'UTR	-2.00292
cg00731691	17	79145983	LOC388428	Body	0.312349
cg14058525	17	79252378	SLC38A10	Body	0.453515
cg09085639	17	79670810	MRPL12	Body	-5.44141
cg26465438	17	80376083	HEXDC	TSS200	0.460758
cg00923306	18	3230737			0.0129845
cg27098462	18	6504932			0.247392
cg20343278	18	7946813	PTPRM	Body	0.0763297
cg11550971	18	11981317	IMPA2	TSS200	0.81493
cg16868190	18	12377377	AFG3L2	TSS200	0.836735
cg16615927	18	12377398	AFG3L2	TSS1500	0.0271644
cg20742075	18	21669758	TTC39C	Body	0.576289
cg21026022	18	21719568	CABYR	5'UTR	-0.0832222
cg12096516	18	22124256			-0.150669
cg05932762	18	22933053	ZNF521	TSS1500	0.157936
cg16850192	18	28896580	DSG1	TSS1500	0.10787
cg15452952	18	29674872	RNF138	Body	1.68319
cg14369405	18	32556760	MAPRE2	TSS200	-0.85763
cg02778335	18	33252936	GALNT1	Body	0.0248455
cg09753184	18	39981352	LINC00907	Body	1.12853
cg23423419	18	40710061			0.645853
cg20127035	18	42260234	SETBP1	5'UTR	-0.222746
cg12788078	18	43546845	KIAA1632	Body	-2.09102
cg24148581	18	43684271	ATP5A1	TSS200	-1.45214
cg20800216	18	46471349	SMAD7	Body	0.250259
cg04247237	18	48085453	MAPK4	TSS1500	-0.557024
cg18300427	18	48594836	SMAD4	Body	0.935112
cg01714870	18	60190588	ZCCHC2	TSS200	2.47609
cg22786836	18	61927562	LINC01538	TSS1500	0.561342
cg02843573	18	65841534			0.0675343
cg03617700	18	71982907			-0.165682
cg15682262	18	72152205			0.19993
cg12811033	18	72201716	CNDP1	1stExon	-1.50266
cg19598859	18	72547172	ZNF407	Body	2.53132
cg21661027	18	74961342	GALR1	TSS1500	-0.519342
cg15995961	18	76530929			0.202504
cg00477061	18	77794585	C18orf22	1stExon	-0.214416
cg06977689	18	78004474	PARD6G	Body	0.120545
cg10401489	19	513241	C19orf20	Body	-0.0165968
cg07824663	19	1163804	SBNO2	5'UTR	-0.554127
cg10026285	19	1332118			-0.675331
cg23284099	19	1490443	REEP6	TSS1500	7.44498
cg10001534	19	1886679	FAM108A1	TSS1500	-0.928068
cg02262775	19	1942132	CSNK1G2	5'UTR	-0.912426
cg06908136	19	2478866			-3.14239
cg07843390	19	2541015	GNG7	5'UTR	0.241615
cg00816096	19	3150134	GNA15	ExonBnd	-0.0409618
cg02707222	19	3748060	TJP3	Body	-0.264952
cg00341885	19	4323034	FSD1	Body	17.4629
cg23524709	19	4636345			-1.63277
cg10148591	19	7197021	INSR	Body	0.0452607
cg00340921	19	7600526	PNPLA6	Body	1.35475
cg12129793	19	8223307			0.737131
cg22246295	19	10138705			0.112045
cg07955051	19	10251409	DNMT1	Body	0.124629
cg05106269	19	10381393	ICAM1	TSS200	3.21081
cg12095186	19	10615097	KEAP1	TSS1500	1.75598
cg06933808	19	10672381	KRI1	Body	-0.136066
cg23892580	19	11071746	SMARCA4	5'UTR	-1.00326
cg20744304	19	12146615	ZNF433	TSS200	0.375294
cg20211713	19	12251300	ZNF20	TSS200	-1.94468
cg24088775	19	12595630	ZNF709	5'UTR	0.360301
cg19736369	19	12949639	MAST1	Body	0.502827
cg07003873	19	13356067	CACNA1A	ExonBnd	-0.221874
cg20827317	19	14829434	ZNF333	Body	2.03036
cg17298403	19	15218155	SYDE1	TSS200	0.068081
cg20467348	19	15375352	BRD4	Body	-0.159632
cg13710027	19	15542913	WIZ	Body	-2.22052
cg24456663	19	15619329	CYP4F22	TSS200	1.37053
cg22960185	19	16772516	TMEM38A	Body	0.519651
cg13262078	19	17505267			-1.9038
cg25974442	19	18225728	MAST3	Body	0.184053
cg09115578	19	19053059	HOMER3	TSS1500	-0.52671
cg14239588	19	23258573			2.15652
cg22272502	19	30039108	VSTM2B	Body	0.124837
cg03453999	19	33981006	PEPD	Body	0.470162
cg09778958	19	36427721	LRFN3	TSS1500	0.098834
cg24096248	19	36431672	LRFN3	Body	0.949406
cg07764575	19	38850992	CATSPERG	Body	-0.337822
cg03793778	19	39264720	LGALS7	TSS1500	-0.283359
cg07662676	19	39322573	ECH1	TSS200	-1.33151
cg16146513	19	39801853	LRFN1	Body	0.00194789
cg07659939	19	41102248	LTBP4	TSS1500	0.085162
cg04374242	19	41985746	PCAT19	Body	0.228881
cg08062858	19	42386382	ARHGEF1	TSS1500	0.0851422
cg00513941	19	42437245			1.0076
cg21919297	19	42722716	DEDD2	5'UTR	0.561376
cg17403899	19	42893709	CNFN	5'UTR	0.148673
cg17107617	19	42894693	CNFN	TSS1500	0.416646
cg02755935	19	44119993	ZNF428	5'UTR	0.00307203
cg27115154	19	45581225	GEMIN7	TSS1500	2.14702
cg22236250	19	46580441			0.0204387
cg13420792	19	47364474			-0.733769
cg08133912	19	47747483			-2.9698
cg00736189	19	48368651			0.190974
cg05617973	19	49468917	FTL	Body	1.61218
cg03344109	19	50046477	RCN3	3'UTR	0.0164118
cg00812580	19	50080543	NOSIP	5'UTR	0.0287233
cg13221404	19	50249893	TSKS	Body	-0.0765291
cg00908733	19	51071294	LRRC4B	1stExon	-1.37191
cg17459754	19	52050743			0.112656
cg15405931	19	52693188	PPP2R1A	TSS200	1.743
cg24800326	19	52800391	ZNF480	TSS200	0.445379
cg11215528	19	54402030	PRKCG	Body	-0.422329
cg05650927	19	57950200	ZNF749	Body	-0.709975
cg12074025	19	58238850	ZNF671	1stExon	1.51137
cg16048904	19	58448067	ZNF418	TSS1500	1.41729
cg02749105	19	58879056	ZNF837	3'UTR	-0.364483
cg23672395	20	1099079	PSMF1	5'UTR	-1.38893
cg18284022	20	2676474	EBF4	Body	0.891
cg12006119	20	3199158	ITPA	ExonBnd	-0.276457
cg26643937	20	3869678	PANK2	5'UTR	1.11915
cg05305922	20	4937281	SLC23A2	5'UTR	0.746625
cg18181771	20	6015708	CRLS1	Body	1.9329
cg27105949	20	11897536	BTBD3	TSS1500	1.84929
cg14807007	20	17636227	RRBP1	Body	-1.95225
cg22890747	20	19867423	RIN2	1stExon	0.178127
cg21928427	20	19889483	RIN2	Body	0.604553
cg26507320	20	20952808			-0.566314
cg17760656	20	23439106			0.470836
cg18389807	20	30584459	XKR7	Body	-0.732903
cg05256755	20	30731151	TM9SF4	Body	0.78086
cg25770815	20	32865626			1.68839
cg16755542	20	33460751	GGT7	TSS200	-7.78046
cg19310375	20	33464484	ACSS2	Body	0.435149
cg23842941	20	33762631	PROCR	Body	-0.133154
cg05078106	20	34252753	CPNE1	5'UTR	1.75986
cg09218848	20	34894102	DLGAP4	TSS200	-0.507457
cg24071177	20	34995350	DLGAP4	TSS200	0.462639
cg00222053	20	35886417	GHRH	TSS1500	-0.0237436
cg09638930	20	36156357	BLCAP	TSS200	0.372551
cg20859731	20	36226820			-0.108523
cg20241801	20	37555079	FAM83D	1stExon	-6.3642
cg20487548	20	37854852	LOC339568	TSS1500	-1.26502
cg11839291	20	39321646			0.225354
cg17810601	20	39980542	LPIN3	ExonBnd	-1.53599
cg08633313	20	42142852	L3MBTL	TSS200	0.251387
cg04808059	20	42543442	TOX2	TSS1500	9.01216e+16
cg26476254	20	43313483			0.327914
cg11890242	20	45035744	ELMO2	TSS1500	-5.53915
cg04216262	20	45299651	SLC13A3	5'UTR	5.48266
cg16943660	20	46185876	NCOA3	5'UTR	1.92361
cg07079354	20	48052290	KCNB1	Body	-0.0137008
cg20786061	20	48429238	SLC9A8	TSS200	0.580942
cg17318087	20	48443215	SLC9A8	Body	2.33871
cg26748449	20	49639573	KCNG1	1stExon	0.976945
cg19046858	20	52061151	TSHZ2	3'UTR	0.335634
cg12333082	20	55543528			0.0849726
cg22502781	20	56526406			1.67027
cg17382918	20	57042544	APCDD1L	Body	-0.0477747
cg00938743	20	58179246	PHACTR3	TSS1500	-0.298148
cg16381368	20	58393530	PHACTR3	Body	-0.16201
cg25789511	20	60757919	GTPBP5	TSS200	-0.85024
cg01645295	20	61560630	DIDO1	5'UTR	1.79866
cg21362013	20	61667927	LINC00029	Body	0.190912
cg14071762	20	61904060	ARFGAP1	TSS200	1.70987
cg12340651	20	62131960	EEF1A2	TSS1500	0.252751
cg04442417	20	62191507	PRIC285	Body	-0.27704
cg27416247	20	62820141	MYT1	5'UTR	-0.420611
cg04355444	21	17408962			0.038776
cg09737306	21	30604855	LINC00189	Body	0.918128
cg15447829	21	34960242	DONSON	Body	-0.617831
cg01038953	21	36961691			-0.630686
cg22794549	21	38339120	HLCS	TSS200	0.483668
cg17577862	21	44782331	TCONS_00029157	TSS200	1.10634
cg21678378	21	44782382	TCONS_00029157	TSS200	3.62525
cg12250993	21	44782397	TCONS_00029157	TSS200	0.74087
cg02260098	21	44782434			0.49439
cg14081667	21	44782497			1.33626
cg18869498	21	45064668	HSF2BP	Body	0.960858
cg18413230	21	45079820	HSF2BP	TSS1500	-5.8001
cg24298998	21	45759441	C21orf2	TSS1500	-2.54933
cg03866243	21	46445732			-3.19784
cg10488436	21	47511807			0.347574
cg03282993	22	17602259	CECR6	TSS200	1.27219
cg03335938	22	17955976	CECR2	TSS1500	0.167833
cg12352490	22	19317594			0.150158
cg21290393	22	19467302	UFD1L	TSS1500	-2.43446
cg24013929	22	29774200	AP1B1	5'UTR	0.473444
cg24570472	22	31608184	LIMK2	TSS200	1.85837
cg22478328	22	32340140	C22orf24	5'UTR	-12.8363
cg12278799	22	36903320	FOXRED2	TSS1500	0.102042
cg19959621	22	37179912			1.42156
cg19294117	22	37422756	MPST	Body	0.456046
cg21610602	22	37673234			0.184178
cg26328923	22	39120584	GTPBP1	Body	-0.933558
cg01933487	22	39795565	MAP3K7IP1	TSS200	0.0282567
cg00101350	22	39883192	MGAT3	5'UTR	-0.246036
cg26683194	22	41637601	CHADL	TSS1500	1.33373
cg19952507	22	42196285	CCDC134	TSS1500	-0.258121
cg12107252	22	42487301	NDUFA6	TSS1500	-0.563008
cg22256377	22	43390812	PACSIN2	5'UTR	-1.39217
cg12627537	22	43485414	TTLL1	Body	0.14143
cg25796695	22	44394166	PARVB	TSS1500	3.19201
cg02172652	22	44894165	LDOC1L	TSS200	9.01101e+16
cg20495645	22	45405624	PHF21B	TSS200	-3.70219
cg14278345	22	50451054	IL17REL	5'UTR	0.155105

## Sheet: Supplementary Table 7
Supplementary Table 7. Full list of CpGs identifed by the elastic net regression used in gene-set enrichment analysis (GSEA, n=4116)
CpG	Chr	Position (bp)	Gene	Feature	Delta beta*	Coef**	Analysis		Key
cg01080424	7	6520004	KDELR2	Body	0.0163785	0.98041	Both		3'UTR	3' untranslated region
cg06506533	1	15652624	FHAD1	Body	0.0130656	2.48975	Both		5'UTR	5' untranslated region
cg09772029	1	166049757	FAM78B	Body	0.0215111	0.0705262	Both		Body	Gene body
cg13835360	3	14668652		IGR	0.0262879	0.659303	Both		IGR	Intergenic region
cg22369420	3	127136676		IGR	0.0481199	0.664152	Both		TSS200	Transcript start site (up to 200bp 5' of 5'UTR), promoter region
cg13900873	14	65696017		IGR	0.0171492	1.81903	Both		TSS1500	Transcript start site (up to 1500bp 5' of 5'UTR), promoter region
cg23607706	6	100533143		IGR	0.0125281	1.17927	Both		ExonBnd	Exon boundary
cg13837721	11	116147580		IGR	-0.0257598	-0.631773	Both
cg10106965	3	10206258	IRAK2	TSS1500	0.0215812	0.876771	Both
cg05713794	3	194119861	GP5	5'UTR	0.025902	0.214216	Both
cg27089226	3	195907142		IGR	0.0202154	0.671871	Both
cg11200042	10	120102309	C10orf84	TSS1500	-0.0231069	-0.250963	Both
cg09243811	17	66694586		IGR	0.0220582	0.362515	Both
cg00731691	17	79145983	LOC388428	Body	0.0124416	0.312349	Both
cg01079779	3	57176708	IL17RD	Body	0.0282462	0.171474	Both
cg01305200	9	116123876	BSPRY	Body	0.0129287	1.80696	Both
cg15100197	15	25315371	SNORD116-8	TSS1500	0.0342939	0.658911	Both
cg14081667	21	44782497		IGR	0.0143463	1.33626	Both
cg04118652	9	115984874	FKBP15	TSS1500	0.0131411	0.136146	Both
cg07471103	13	104968291		IGR	0.0165017	0.437898	Both
cg12333082	20	55543528		IGR	0.0510571	0.0849726	Both
cg03599330	7	68002790		IGR	0.0418812	0.0184244	Both
cg14566095	16	55876964		IGR	0.0326514	0.823159	Both
cg21026022	18	21719568	CABYR	5'UTR	-0.0505229	-0.0832222	Both
cg23423419	18	40710061		IGR	0.055611	0.645853	Both
cg04111109	11	3036885	CARS	Body	0.0111897	0.536535	Both
cg12065529	13	45875680		IGR	-0.0333373	-0.369397	Both
cg19379125	10	130538407		IGR	0.041317	0.0835957	Both
cg14667980	14	101512658	MIR539	TSS1500	0.0314114	0.280025	Both
cg15682262	18	72152205		IGR	0.0461168	0.19993	Both
cg03624438	3	16006666		IGR	-0.0468403	-0.111579	Both
cg20859731	20	36226820		IGR	-0.0215504	-0.108523	Both
cg06850189	2	235933057	SH3BP4	5'UTR	0.0253994	0.687275	Both
cg24071177	20	34995350	DLGAP4	TSS200	0.0195576	0.462639	Both
cg27289463	11	110649234		IGR	-0.0487753	-0.21761	Both
cg24952123	4	100143367		IGR	0.0503846	0.589774	Both
cg12321379	2	221758256		IGR	0.059821	0.44978	Both
cg02825246	6	134062906	TARID	Body	0.0316487	0.124516	Both
cg05256755	20	30731151	TM9SF4	Body	0.0113149	0.78086	Both
cg25715927	11	8150266	RIC3	Body	-0.0154301	-1.22791	Both
cg06190082	1	38255642		IGR	0.0237076	0.898552	Both
cg06460642	11	26637004	ANO3	Body	0.0621806	0.198061	Both
cg12681329	10	62364321	ANK3	Body	0.0117535	0.387398	Both
cg22479453	1	110367354		IGR	0.0176791	0.793272	Both
cg13098366	7	156754997	NOM1	Body	0.0166236	0.473782	Both
cg04442417	20	62191507	PRIC285	Body	-0.0333741	-0.27704	Both
cg23466418	7	155255791	EN2	3'UTR	-0.0338492	-0.125998	Both
cg03142975	9	125026202	MRRF	TSS1500	0.0316738	0.261471	Both
cg18948234	13	114785088	RASA3	Body	0.0127013	1.66601	Both
cg10929629	13	79233349	RNF219	TSS200	0.011926	1.10068	Both
cg06661456	5	1509235	LPCAT1	Body	0.0124764	0.220249	Both
cg10479107	8	67049448	TRIM55	Body	0.0253282	0.641021	Both
cg08421934	6	33942413		IGR	-0.0564782	-0.102001	Both
cg07003873	19	13356067	CACNA1A	ExonBnd	-0.0114481	-0.221874	Both
cg04090409	4	153109679		IGR	0.0199843	0.557103	Both
cg03921059	13	41046916	LINC00598	Body	0.0123854	0.0174345	Both
cg01486818	1	2409335	PLCH2	Body	-0.0388292	-0.202196	Both
cg02272574	8	39790735		IGR	-0.0120199	-0.090558	Both
cg14250032	3	195913801		IGR	0.0225917	0.205446	Both
cg18671037	14	90984545		IGR	-0.0124069	-0.130968	Both
cg17194100	15	96949312		IGR	0.012277	0.189403	Both
cg02260098	21	44782434		IGR	0.0217579	0.49439	Both
cg14591622	16	67243479	LRRC29	Body	0.0181235	0.0436201	Both
cg16368183	17	70294156		IGR	0.035429	0.179755	Both
cg27105949	20	11897536	BTBD3	TSS1500	0.0106378	1.84929	Both
cg24436536	7	115222356		IGR	-0.0115876	-0.0311262	Both
cg17221584	15	56033606	PRTG	Body	-0.0520981	-0.00295814	Both
cg13758543	13	79169714		IGR	-0.0151866	-0.0584104	Both
cg17213074	8	101585638	SNX31	3'UTR	0.0333524	0.0107785	Both
cg24150385	3	66543263	LRIG1	Body	0.0346228	0.119912	Both
cg10026285	19	1332118		IGR	-0.0101185	-0.675331	Both
cg13847622	12	50190961	NCKAP5L	Body	-0.0133737	-0.475276	Both
cg09898978	15	57998371	GCOM1	Body	0.0607037	0.0514778	Both
cg12515939	7	130641999	LINC-PINT	Body	0.0134748	0.806388	Both
cg18636739	12	10870175	CSDA	Body	0.0277644	0.196068	Both
cg09077611	17	76803701	USP36	ExonBnd	0.0160679	0.10237	Both
cg17032917	16	71571877	CHST4	3'UTR	-0.0201301	-0.914463	Both
cg19574915	15	89195555	ISG20	Body	0.0246492	0.222792	Both
cg03094519	17	37761662	NEUROD2	3'UTR	-0.0100801	-0.746212	Both
cg11569948	9	136851408	VAV2	Body	0.024226	0.321346	Both
cg23017002	6	139976849		IGR	0.0217343	0.0208575	Both
cg02339182	6	108172235		IGR	0.0117993	0.4159	Both
cg15995961	18	76530929		IGR	0.0370092	0.202504	Both
cg08707875	1	224575077	WDR26	3'UTR	0.0305812	0.419607	Both
cg18960389	13	112062791		IGR	0.0150459	0.242912	Both
cg07814776	5	38434384	EGFLAM	Body	0.0207598	0.299106	Both
cg12489960	4	52905025	SGCB	TSS1500	0.0164302	0.487757	Both
cg13305922	2	165478502	GRB14	TSS200	0.0233052	0.233348	Both
cg26107917	11	5224988		IGR	0.0230605	0.140152	Both
cg27215601	8	126275042	NSMCE2	Body	0.0249714	0.281303	Both
cg05763251	6	128080671	THEMIS	Body	-0.0188555	-0.47275	Both
cg00121876	6	166251659		IGR	0.0363214	0.488836	Both
cg25580634	5	205947	CCDC127	Body	0.0109891	0.323609	Both
cg15769343	12	120835663		IGR	-0.0379351	-0.113499	Both
cg21484628	7	106413465		IGR	-0.014495	-1.12984	Both
cg13300939	1	202091868	GPR37L1	TSS200	0.01254	0.154946	Both
cg27512850	14	76776687		IGR	-0.0268924	-0.47913	Both
cg16146076	5	1298511		IGR	0.0100858	0.381761	Both
cg24850472	12	9319947	PZP	Body	0.0126052	0.129999	Both
cg12878752	1	95819293		IGR	-0.0140151	-0.193759	Both
cg17382918	20	57042544	APCDD1L	Body	-0.0285736	-0.0477747	Both
cg16971976	6	90472987	MDN1	Body	0.0119168	0.423694	Both
cg14522360	13	46584567	ZC3H13	Body	-0.0161047	-0.491052	Both
cg20495540	11	30431965	MPPED2	3'UTR	0.0116968	1.60638	Both
cg17107617	19	42894693	CNFN	TSS1500	0.0283002	0.416646	Both
cg17577862	21	44782331	TCONS_00029157	TSS200	0.0180277	1.10634	Both
cg12135976	12	101604147	SLC5A8	TSS200	0.040439	0.0677717	Both
cg08505111	5	98541783		IGR	0.0179151	0.874274	Both
cg20470236	16	46791603	MYLK3	5'UTR	-0.022115	-1.02484	Both
cg03885684	2	120770471	EPB41L5	TSS200	0.108215	0.12539	Both
cg00001099	8	87081553	PSKH2	Body	-0.0366973	-0.162319	Both
cg26186954	8	87082008	PSKH2	TSS200	-0.0354089	-0.0830326	Both
cg03923353	1	4042491		IGR	0.0287883	0.227266	Both
cg15234410	3	65507982	MAGI1	Body	0.0185626	0.869352	Both
cg22778624	4	20340980	SLIT2	Body	-0.0237105	-0.126275	Both
cg25074078	2	104489666		IGR	-0.0144664	-0.308681	Both
cg05913198	10	21822977	MLLT10	TSS200	0.0106118	0.787378	Both
cg14248704	5	151470842	CTB-12O2.1	Body	0.0740639	0.198778	Both
cg02962630	15	41222776	DLL4	Body	-0.0283271	-0.135355	Both
cg15603354	11	107578208	SLN	3'UTR	0.0429985	0.233238	Both
cg12431636	4	53236522		IGR	-0.0203298	-0.631956	Both
cg05992638	7	21003764	LINC01162	Body	0.0485337	0.147092	Both
cg21620736	11	48037919	PTPRJ	Body	0.0124607	0.137221	Both
cg06928209	17	4674371	TM4SF5	TSS1500	-0.0344771	-0.0626193	Both
cg17403899	19	42893709	CNFN	5'UTR	0.0333242	0.148673	Both
cg19865525	2	228029856	COL4A3	Body	-0.0205421	-0.368481	Both
cg10696787	17	65242740	HELZ	TSS1500	-0.0130973	-0.0218934	Both
cg02133819	2	106777939	UXS1	Body	0.0155159	1.20239	Both
cg20639211	6	78296494		IGR	-0.0116434	-2.08322	Both
cg18333337	5	87018149		IGR	0.0220017	0.355588	Both
cg09202227	16	68482715	SMPD3	TSS1500	0.0130463	2.4186	Both
cg13221404	19	50249893	TSKS	Body	-0.0235982	-0.0765291	Both
cg14060740	2	19577703		IGR	0.0266368	0.393155	Both
cg16077872	7	151137966	CRYGN	TSS1500	0.0193358	0.366768	Both
cg04764797	15	77335830		IGR	-0.0121736	-0.676635	Both
cg24254317	7	157834846	PTPRN2	Body	0.020315	0.174962	Both
cg11491961	7	117068258	ASZ1	TSS1500	-0.0225062	-0.196295	Both
cg26476254	20	43313483		IGR	0.0215628	0.327914	Both
cg18784451	1	114201741	MAGI3	Body	0.023509	0.0669648	Both
cg09347160	4	83513063		IGR	0.0264736	0.170911	Both
cg15480475	11	8060060	TUB	TSS200	-0.0109742	-0.417704	Both
cg13615516	5	77269221		IGR	0.0196433	0.533976	Both
cg25591469	2	238322789	COL6A3	5'UTR	-0.0281089	-0.204211	Both
cg23538418	8	39957279		IGR	0.030218	0.279367	Both
cg26520874	3	118754729	IGSF11	TSS1500	0.0202087	0.0286516	Both
cg20720342	11	64770923		IGR	-0.0300501	-0.147132	Both
cg00516271	15	31615092		IGR	-0.0135731	-0.343117	Both
cg13136721	17	78937183	RPTOR	Body	0.0109734	2.13406	Both
cg16696202	3	93945049		IGR	0.0141357	0.0692628	Both
cg20487548	20	37854852	LOC339568	TSS1500	-0.0109697	-1.26502	Both
cg00923306	18	3230737		IGR	0.0139144	0.0129845	Both
cg07943106	5	71363145		IGR	-0.0360003	-0.343689	Both
cg13993877	1	3330724	PRDM16	Body	0.034749	0.4928	Both
cg03378922	10	85768283		IGR	0.0253042	0.0324601	Both
cg20660989	6	35150136		IGR	-0.0229282	-0.121312	Both
cg22092014	6	95220699		IGR	0.0533151	0.0974152	Both
cg20914958	10	99603398	LINC00866	Body	0.0192473	0.352702	Both
cg16260349	10	82221597	TSPAN14	5'UTR	0.0187414	0.171494	Both
cg26788501	8	142535181		IGR	-0.0198329	-1.06662	Both
cg03987648	4	140958771	MAML3	Body	0.0221739	0.0622702	Both
cg15855170	11	116574279		IGR	-0.014525	-0.0378967	Both
cg22372129	11	71103128		IGR	0.0218299	0.0329916	Both
cg13403341	3	118347408		IGR	-0.0351954	-0.301733	Both
cg05214124	17	75412454	2009-09-01	Body	0.0315869	0.37413	Both
cg03493774	14	92879474	SLC24A4	Body	0.0224962	0.24733	Both
cg19406103	12	123322531	HIP1R	Body	0.0204104	0.0305151	Both
cg04247237	18	48085453	MAPK4	TSS1500	-0.0251507	-0.557024	Both
cg00943571	16	88337954		IGR	-0.0309393	-0.156513	Both
cg27509823	1	173930183	RC3H1	Body	0.050042	0.0404517	Both
cg12096516	18	22124256		IGR	-0.0309012	-0.150669	Both
cg18372600	10	24835533	KIAA1217	3'UTR	-0.0133234	-0.495313	Both
cg03052469	17	2650488		IGR	0.0206919	0.172006	Both
cg16989719	2	238392110		IGR	0.0557733	0.186903	Both
cg02102332	5	130851334	RAPGEF6	Body	0.0144883	0.977423	Both
cg22378919	1	119522188	TBX15	5'UTR	-0.0133295	-0.723628	Both
cg08559772	13	28518317	ATP5EP2	TSS1500	-0.0222936	-0.0374002	Both
cg00494911	8	50821935	SNTG1	TSS1500	-0.0497851	-0.0974663	Both
cg18429921	1	147082864	BCL9	5'UTR	-0.0492528	-0.0591169	Both
cg21928427	20	19889483	RIN2	Body	0.0166109	0.604553	Both
cg09574009	13	55211764		IGR	0.0222513	0.0921428	Both
cg21362013	20	61667927	LINC00029	Body	0.0244426	0.190912	Both
cg03471559	4	190708670		IGR	0.0335526	0.00210122	Both
cg25527732	11	123037886	ASAM	Body	0.0141027	0.0262648	Both
cg10949345	2	30726833	LCLAT1	5'UTR	0.0278257	0.313391	Both
cg03440125	6	83075080	TPBG	Body	-0.0236084	-0.00165447	Both
cg13816189	12	125171860		IGR	-0.0317385	-0.113422	Both
cg01063579	16	86715152		IGR	0.0147809	0.0924824	Both
cg12129793	19	8223307		IGR	0.015166	0.737131	Both
cg25836827	4	57684784	SPINK2	Body	-0.0113428	-0.755142	Both
cg20944544	2	113991892	PAX8-AS1	TSS1500	-0.0110091	-0.225358	Both
cg04232095	11	7594951	PPFIBP2	Body	-0.0278866	-0.390196	Both
cg16248798	1	247271246		IGR	-0.0298845	-0.304217	Both
cg25704749	2	241526252	CAPN10	1stExon	0.0104012	1.17334	Both
cg06735253	6	117584527		IGR	-0.0208289	-0.0308025	Both
cg06670599	6	31631801	BAT4	Body	-0.0220686	-0.617561	Both
cg25641223	6	165747945	PDE10A	Body	-0.0529519	-0.165693	Both
cg05365866	15	86620465		IGR	0.0272672	0.043888	Both
cg16255816	17	39889811	HAP1	Body	-0.0184194	-0.164275	Both
cg23666844	7	151137882	CRYGN	TSS1500	0.0288946	0.383252	Both
cg16937458	2	127784367		IGR	-0.0341361	-0.312814	Both
cg06178073	6	27343415	ZNF204P	TSS1500	0.0423282	0.411943	Both
cg13331097	2	72262831		IGR	0.0194868	0.502367	Both
cg10001534	19	1886679	FAM108A1	TSS1500	-0.0104683	-0.928068	Both
cg21664833	16	56545700	BBS2	Body	-0.0116638	-0.275443	Both
cg10388442	6	5260950	LYRM4	1stExon	-0.0132764	-0.0997462	Both
cg24397241	3	11227410	HRH1	5'UTR	0.0222929	0.190125	Both
cg14209781	4	147932916		IGR	-0.0303988	-0.0328018	Both
cg24319133	4	26308757		IGR	-0.0266056	-0.549636	Both
cg07816873	12	1100472	ERC1	1stExon	0.0115108	0.646743	Both
cg16387834	15	38334926		IGR	0.0143824	0.00462835	Both
cg03685843	12	130116816	TMEM132D	Body	-0.0419558	-0.19402	Both
cg20907638	12	123847664		IGR	-0.0199622	-0.217161	Both
cg08380316	7	158383324	MIR5707	TSS1500	0.0353453	0.346244	Both
cg03926598	6	26617378		IGR	0.0132779	0.0118349	Both
cg16751357	6	35150268		IGR	-0.0291614	-0.11179	Both
cg05917963	10	101988539	CHUK	Body	-0.0268089	-0.227119	Both
cg20324959	2	235862401	SH3BP4	5'UTR	0.0565786	0.166205	Both
cg11147215	8	105379726		IGR	-0.0173446	-0.0362166	Both
cg03335938	22	17955976	CECR2	TSS1500	0.0285919	0.167833	Both
cg20339956	4	165960043	TRIM60	5'UTR	-0.0182971	-0.198561	Both
cg12882968	17	8157384	PFAS	ExonBnd	-0.0450318	-0.0681753	Both
cg12869237	9	32588910		IGR	0.0305185	0.136627	Both
cg23314360	1	204146181		IGR	0.0191806	0.0183336	Both
cg21919297	19	42722716	DEDD2	5'UTR	0.0125415	0.561376	Both
cg03242313	9	4081533	GLIS3	Body	0.0385418	0.284272	Both
cg19737269	4	91764255	FAM190A	Body	0.0173486	0.184391	Both
cg04374242	19	41985746	PCAT19	Body	0.0179739	0.228881	Both
cg00316222	6	137817512		IGR	-0.0157972	-0.54944	Both
cg15147398	4	99103215		IGR	0.0236269	0.0475635	Both
cg13671409	12	114677042		IGR	0.0318542	0.167217	Both
cg01607187	1	167060565	GPA33	TSS1500	-0.0148424	-0.1801	Both
cg02016830	3	108737981	MORC1	Body	0.0150065	0.257146	Both
cg11639719	15	91730607	SV2B	5'UTR	-0.0371322	-0.201695	Both
cg10374523	6	118620467	SLC35F1	Body	-0.0297347	-0.253869	Both
cg06308790	2	236460452	AGAP1	Body	0.0115044	0.310074	Both
cg26429022	7	5186528		IGR	0.0510245	0.0885813	Both
cg04099818	6	37318759		IGR	0.0348586	0.0662771	Both
cg23407809	17	1637068	WDR81	Body	0.010653	0.0934457	Both
cg04258637	8	100907546	COX6C	TSS1500	-0.0175052	-0.251397	Both
cg04574034	17	46799745	PRAC	1stExon	0.0336707	0.125626	Both
cg18846770	1	236246870		IGR	0.0214341	0.0128282	Both
cg11793897	4	155666468	LRAT	Body	0.059578	0.0223543	Both
cg05137895	8	50164320		IGR	0.0289347	0.209426	Both
cg11792522	5	61782356	IPO11	Body	-0.0104224	-0.416714	Both
cg15990184	4	129644798		IGR	-0.0138252	-0.0796886	Both
cg16045043	7	43930094	URGCP	Body	0.0127472	0.570349	Both
cg16250772	5	41194117	C6	Body	0.0107223	0.0308063	Both
cg11637005	10	97515753	ENTPD1	1stExon	0.01966	0.163405	Both
cg08633313	20	42142852	L3MBTL	TSS200	0.0153628	0.251387	Both
cg10962070	3	13492986		IGR	0.0114234	0.519185	Both
cg12006119	20	3199158	ITPA	ExonBnd	-0.0277707	-0.276457	Both
cg27094313	9	71198975		IGR	-0.0348454	-0.106431	Both
cg08817048	1	67397959	MIER1	5'UTR	0.0157331	0.373267	Both
cg08200582	11	442649	ANO9	TSS1500	0.0392206	0.204293	Both
cg26843984	10	24755249	KIAA1217	TSS200	0.036217	0.286208	Both
cg25682399	15	25137649	SNRPN	5'UTR	0.0374455	0.267534	Both
cg06859187	5	1463701	LPCAT1	3'UTR	-0.01366	-1.15619	Both
cg27029473	13	56313758		IGR	0.0300678	0.390922	Both
cg24047440	8	42396618	SMIM19	TSS1500	0.0422339	0.0860485	Both
cg19035254	8	43131260		IGR	0.0495106	0.0755522	Both
cg22272502	19	30039108	VSTM2B	Body	0.0220571	0.124837	Both
cg08816917	9	138272020		IGR	-0.0167186	-0.86166	Both
cg16850704	5	129579574		IGR	-0.0198341	-0.179923	Both
cg17174814	15	67228986		IGR	0.0490104	0.0840748	Both
cg02219447	15	86171166	AKAP13	Body	0.0113573	0.658557	Both
cg00417231	4	7453673	SORCS2	Body	0.0239675	0.246612	Both
cg23765126	13	111525792		IGR	0.0256936	0.386275	Both
cg13829836	3	25898436		IGR	0.0244627	0.459129	Both
cg13320438	4	2845783	ADD1	TSS200	0.0120146	0.633312	Both
cg03423112	11	66335975	CTSF	5'UTR	0.017135	0.0543221	Both
cg01026660	1	4610641		IGR	0.0147954	0.122561	Both
cg05161938	1	175036986	TNN	TSS200	-0.0114825	-0.0563998	Both
cg10861897	8	49835988		IGR	0.013172	0.163018	Both
cg10448724	10	532791	DIP2C	Body	-0.0106634	-0.807787	Both
cg09556286	6	47010177	GPR110	TSS200	0.0219625	0.015177	Both
cg22149546	10	81176770	ZCCHC24	Body	-0.0165544	-0.359314	Both
cg15417641	3	53700141	CACNA1D	Body	0.0497707	0.0726995	Both
cg26594205	6	72003068	OGFRL1	Body	0.0100246	0.585621	Both
cg00101287	5	956343		IGR	-0.0139573	-0.160754	Both
cg10429573	2	240746616		IGR	0.0261538	0.446366	Both
cg18348274	7	66389009	C7orf42	5'UTR	0.0127635	0.0604399	Both
cg11681681	7	55208096	EGFR	Body	-0.014389	-0.276356	Both
cg17906685	15	27666693	GABRG3	Body	-0.015124	-0.197579	Both
cg20530843	3	9976241	CRELD1	Body	0.0174273	0.210503	Both
cg13260233	1	57469241	DAB1	3'UTR	0.0280475	0.00193022	Both
cg03670501	7	104972669	SRPK2	Body	-0.0101499	-0.439901	Both
cg13085820	3	179591772	PEX5L	Body	0.0300448	0.175193	Both
cg02749105	19	58879056	ZNF837	3'UTR	-0.0181933	-0.364483	Both
cg14121966	7	95352606		IGR	-0.0385607	-0.0214265	Both
cg03425860	1	198990468		IGR	0.0134741	0.259138	Both
cg26690103	6	32974924	HLA-DOA	Body	-0.0119222	-0.204236	Both
cg17609731	7	77325533	RSBN1L	TSS1500	0.0160215	0.700034	Both
cg20343278	18	7946813	PTPRM	Body	0.0334299	0.0763297	Both
cg18931815	1	36565772	COL8A2	1stExon	-0.0284202	-0.124955	Both
cg20174823	13	51501854	RNASEH2B	Body	0.0117789	0.298966	Both
cg05972298	6	4348932		IGR	0.0335427	0.127239	Both
cg14029983	15	31428689	TRPM1	Body	-0.0183228	-0.406962	Both
cg13027206	14	91866325	CCDC88C	Body	0.0101961	0.245128	Both
cg09362050	11	64714812	C11orf85	Body	-0.0158674	-0.242438	Both
cg14554423	1	20171961		IGR	-0.0436881	-0.158203	Both
cg00561739	5	1807733	NDUFS6	Body	-0.011836	-0.0297695	Both
cg16146513	19	39801853	LRFN1	Body	0.0209884	0.00194789	Both
cg16615927	18	12377398	AFG3L2	TSS1500	0.0143832	0.0271644	Both
cg07438822	2	74671795		IGR	0.0176491	0.204469	Both
cg19753476	17	4803506	CHRNE	Body	-0.0229427	-0.0139456	Both
cg04156940	7	55197704	EGFR	Body	-0.0143502	-0.389121	Both
cg19856499	12	52215042	FIGNL2	1stExon	-0.0107697	-0.36602	Both
cg10937867	4	70613539	SULT1B1	Body	-0.0121342	-0.189902	Both
cg08289130	16	3210357		IGR	-0.0290577	-0.0523521	Both
cg03680507	14	93006426	RIN3	Body	-0.0420384	-0.00461581	Both
cg20054739	6	161865731	PARK2	Body	0.0447444	0.0269576	Both
cg11839291	20	39321646		IGR	0.0245468	0.225354	Both
cg18093751	6	108487183	NR2E1	TSS200	-0.0344528	-0.0719121	Both
cg01207311	2	85594391	ELMOD3	Body	-0.0111194	-0.063044	Both
cg19184572	4	124365857		IGR	0.0241647	0.134078	Both
cg02644421	2	10575762		IGR	0.0108153	0.0929758	Both
cg15720737	14	80284687	NRXN3	Body	0.0111869	0.28347	Both
cg23952210	5	138865466		IGR	0.0134835	0.0775141	Both
cg04674201	6	96133842		IGR	0.0247308	0.0889286	Both
cg08003943	16	12096413	SNX29	Body	0.023491	0.385984	Both
cg20592075	7	45921668		IGR	0.037348	0.0595097	Both
cg16922900	11	124616321	NRGN	3'UTR	0.0129193	0.00945465	Both
cg01820934	2	102614569	IL1R2	5'UTR	0.0229997	0.218221	Both
cg06076931	11	134231728	GLB1L2	Body	-0.0252098	-0.0687047	Both
cg23428143	14	57385648	OTX2OS1	Body	-0.0368239	-0.0291596	Both
cg15236764	11	88148434		IGR	0.0106371	0.0847858	Both
cg20425444	8	18671961	PSD3	Body	0.0112351	0.12171	Both
cg03921763	1	232054260	DISC1	Body	0.024745	0.0552898	Both
cg07072405	12	105839243		IGR	0.0297014	0.230648	Both
cg27248073	17	6347727	FAM64A	TSS200	0.0124679	0.110487	Both
cg23784046	12	51346947	HIGD1C	TSS1500	0.0115823	0.152363	Both
cg24134393	5	15824580	FBXL7	Body	0.0411998	0.0219141	Both
cg23657718	4	1495933		IGR	0.0162274	0.04694	Both
cg05358715	16	89724297	C16orf55	Body	-0.035674	-0.113513	Both
cg16711274	15	79854927		IGR	0.0280075	0.0136566	Both
cg18517369	2	231899207		IGR	0.0290894	0.27018	Both
cg14386165	17	1268443	YWHAE	Body	-0.0115202	-0.13745	Both
cg18606244	1	3819818	LINC01134	Body	0.0491035	0.154245	Both
cg21208062	9	129246696	FAM125B	Body	-0.0159769	-0.231221	Both
cg17459754	19	52050743		IGR	0.0232545	0.112656	Both
cg05478210	5	61745484	IPO11	Body	-0.0106185	-0.00711454	Both
cg24015263	17	1178643		IGR	-0.0217895	-0.374468	Both
cg17298403	19	15218155	SYDE1	TSS200	0.0123847	0.068081	Both
cg17978015	4	14171264		IGR	0.0211756	0.0314516	Both
cg06556827	5	1212641	SLC6A19	Body	-0.0111883	-0.0617481	Both
cg20529866	2	20679893		IGR	-0.0113231	-0.320099	Both
cg07183567	8	56876178	LYN	Body	0.0173138	0.0626999	Both
cg02409826	17	46036334	PRR15L	TSS1500	-0.0114787	-0.472987	Both
cg12030941	4	1558628		IGR	-0.0335599	-0.158053	Both
cg12847194	12	121199537		IGR	0.0103669	0.196819	Both
cg25682112	1	23066408	EPHB2	Body	-0.035258	-0.125454	Both
cg00935967	1	3822762	LOC100133612	Body	0.0183748	0.128522	Both
cg13559073	8	72144538	EYA1	Body	-0.0110711	-0.0380201	Both
cg20167532	1	29563377	PTPRU	Body	-0.0158968	-0.119043	Both
cg26988916	19	41855366	TGFB1	Body	0.0115273		EWAS
cg26845395	16	69200846	CIRH1A	Body	0.0104947		EWAS
cg04478497	9	5455064	CD274	5'UTR	0.0157463		EWAS
cg12774559	11	68519071	MTL5	TSS200	0.0123654		EWAS
cg20674179	11	125382181		IGR	0.0100379		EWAS
cg12932306	11	94564754	AMOTL1	Body	0.0212111		EWAS
cg14507337	14	60978161	SIX6	3'UTR	-0.0101847		EWAS
cg09824731	6	34113930	GRM4	TSS200	-0.0283299		EWAS
cg02775414	6	31832962	SLC44A4	Body	0.0129484		EWAS
cg12207330	3	9075789	SRGAP3	Body	0.0141515		EWAS
cg25984941	4	148435408	EDNRA	5'UTR	0.0133191		EWAS
cg09328283	12	2161288	CACNA1C	TSS1500	-0.0101827		EWAS
cg12842517	20	45036183	ELMO2	TSS1500	0.013752		EWAS
cg13032272	17	63096456	LOC100507002	TSS1500	0.0345083		EWAS
cg03454639	15	51370019	TNFAIP8L3	Body	-0.0428041		EWAS
cg11346718	5	75631		IGR	-0.0238876		EWAS
cg15391397	17	63097656	LOC100507002	Body	0.0204798		EWAS
cg19155932	20	56725873	C20orf85	TSS200	-0.0136523		EWAS
cg01763666	17	80159506	CCDC57	Body	0.0127898		EWAS
cg26921513	14	102424834		IGR	0.0210907		EWAS
cg08605930	11	74017513	P4HA3	Body	0.0159833		EWAS
cg21916114	11	67179657		IGR	0.0138177		EWAS
cg23957595	5	166334568	CTB-7E3.1	Body	0.0176605		EWAS
cg22120714	17	40332420	KCNH4	Body	-0.0189048		EWAS
cg08590978	9	130850935	SLC25A25	Body	0.0174832		EWAS
cg07362810	10	131525915	MGMT	Body	-0.0108161		EWAS
cg19725903	12	14721020	PLBD1	TSS1500	-0.0168632		EWAS
cg13177374	3	182336904		IGR	0.0121912		EWAS
cg03287658	6	41410918		IGR	-0.0200226		EWAS
cg20061010	7	35301861		IGR	-0.0114097		EWAS
cg26001877	13	60053878		IGR	0.0189028		EWAS
cg15417758	20	62178951	SRMS	TSS200	-0.0294117		EWAS
cg25337965	17	20062064	CYTSB	Body	0.0114009		EWAS
cg26852894	4	11157341		IGR	0.0156992		EWAS
cg04877786	2	111791007	ACOXL	Body	0.0161423		EWAS
cg02313375	11	74982140	ARRB1	Body	0.0116773		EWAS
cg23005321	12	96795556	CDK17	TSS1500	0.0166963		EWAS
cg04673894	11	34183346	ABTB2	Body	0.0100854		EWAS
cg23010048	19	52391257	ZNF577	TSS200	-0.0284231		EWAS
cg01200834	12	88457517	CEP290	Body	0.0122886		EWAS
cg26252592	1	200993709	KIF21B	TSS1500	-0.0161828		EWAS
cg15367000	2	239017149	ESPNL	Body	0.013476		EWAS
cg07829804	12	10325287	OLR1	TSS1500	0.0159356		EWAS
cg09415754	6	10385392		IGR	-0.010404		EWAS
cg10056728	12	56497073	PA2G4	TSS1500	0.0127277		EWAS
cg15838394	11	73358930	PLEKHB1	TSS1500	0.0155496		EWAS
cg27595127	6	33875991		IGR	0.0464111		EWAS
cg05896653	14	100198703		IGR	0.0110235		EWAS
cg07845581	17	56326510	LPO	Body	-0.022436		EWAS
cg13204977	7	66144066		IGR	0.0181206		EWAS
cg20497968	11	127145287		IGR	0.0193925		EWAS
cg26613610	20	61004551		IGR	0.0110572		EWAS
cg15615793	7	30722643	CRHR2	TSS1500	0.0615192		EWAS
cg09128059	2	239199034		IGR	0.0106366		EWAS
cg08296903	16	14029456	ERCC4	Body	-0.0112163		EWAS
cg18672716	2	193256		IGR	0.0146155		EWAS
cg22349396	17	4803684	CHRNE	Body	-0.0366278		EWAS
cg21789592	5	2965112		IGR	0.0163688		EWAS
cg02833452	4	84139584		IGR	0.0125832		EWAS
cg23953176	2	947515	SNTG2	Body	-0.035409		EWAS
cg24051820	11	64863455	VPS51	TSS200	-0.0124848		EWAS
cg13446496	14	70051570		IGR	0.0309417		EWAS
cg16922039	18	12287385		IGR	-0.0155374		EWAS
cg08901157	15	56033728	PRTG	Body	-0.0239076		EWAS
cg13096580	15	80872281	MIR5572	TSS1500	-0.0202218		EWAS
cg22699620	21	46348691	ITGB2	5'UTR	0.0100585		EWAS
cg18401111	15	31773057		IGR	0.0162056		EWAS
cg06933364	21	46978104		IGR	0.012787		EWAS
cg17276021	1	16084445	FBLIM1	TSS1500	-0.0128572		EWAS
cg14407241	5	172064711		IGR	0.0313481		EWAS
cg00900226	4	15161468		IGR	0.0104125		EWAS
cg24667213	3	194426111		IGR	0.0122114		EWAS
cg17806690	2	238826058		IGR	-0.0106532		EWAS
cg03937021	17	41895634	MPP3	Body	0.0121714		EWAS
cg23510258	17	80840821	TBCD	Body	0.0178906		EWAS
cg01044097	11	60884546	CD5	Body	0.0103751		EWAS
cg02464665	1	231156359	MIR1182	TSS1500	0.0265596		EWAS
cg19818298	14	21905552	CHD8	TSS200	-0.0174103		EWAS
cg07476963	1	174127462	RABGAP1L	TSS1500	0.0218109		EWAS
cg27651254	3	151161483	IGSF10	Body	0.0114825		EWAS
cg26508164	2	182650931		IGR	0.0149621		EWAS
cg19242345	1	8455019	RERE	5'UTR	0.0159804		EWAS
cg19159759	13	20989818	CRYL1	Body	-0.0356956		EWAS
cg00699794	11	101826980	CEP126	Body	-0.0189746		EWAS
cg27452231	5	126255379	2003-03-01	5'UTR	0.0125036		EWAS
cg23611697	2	102666444		IGR	0.0156127		EWAS
cg06049452	20	32432074	CHMP4B	Body	0.0182954		EWAS
cg11328665	17	75446304	2009-09-01	TSS1500	0.0114056		EWAS
cg08692354	5	149538695		IGR	0.0101612		EWAS
cg18240400	10	46168597	ANUBL1	TSS1500	-0.0200895		EWAS
cg18989133	11	17518482	USH1C	Body	0.0192208		EWAS
cg07386640	14	38760089		IGR	0.0334066		EWAS
cg10363569	7	151572762	PRKAG2	Body	-0.0299161		EWAS
cg04878498	10	1219979		IGR	0.0130863		EWAS
cg05234595	13	85229140		IGR	0.0298607		EWAS
cg14264942	11	25992543		IGR	0.0281672		EWAS
cg04517588	14	102918905	TECPR2	Body	-0.0105508		EWAS
cg05130927	4	99983441	METAP1	3'UTR	0.0128637		EWAS
cg26169783	13	34371837		IGR	0.0187059		EWAS
cg08833509	16	77911798	VAT1L	Body	0.0131062		EWAS
cg03665078	5	118689961	TNFAIP8	Body	0.0137471		EWAS
cg22252265	5	135214177	SLC25A48	Body	0.0123312		EWAS
cg18491203	19	3105075	GNA11	Body	0.0166356		EWAS
cg23845187	18	76580705		IGR	0.033596		EWAS
cg11732925	2	128293021	MYO7B	TSS1500	0.0135053		EWAS
cg11291798	7	143103859	EPHA1	Body	0.01574		EWAS
cg26595364	10	43576180	RET	Body	0.0132418		EWAS
cg01646042	19	8059034	ELAVL1	5'UTR	0.0126583		EWAS
cg20598235	5	108226881	FER	Body	-0.0250121		EWAS
cg15028160	19	49622717	PPFIA3	5'UTR	0.0332375		EWAS
cg26860935	4	1407989		IGR	-0.0152682		EWAS
cg01141095	7	7464060	COL28A1	Body	0.034995		EWAS
cg07912147	12	26138851	RASSF8	5'UTR	0.0113111		EWAS
cg14354327	10	131763676		IGR	-0.0123501		EWAS
cg11112264	9	137716985	COL5A1	Body	0.0105498		EWAS
cg06781424	15	51369527	TNFAIP8L3	Body	-0.0354743		EWAS
cg02431088	10	112643774	PDCD4	Body	0.0261259		EWAS
cg19646897	5	156536379	HAVCR2	TSS1500	0.018526		EWAS
cg14132103	11	60680165	TMEM109	TSS1500	0.010132		EWAS
cg02746232	17	11923262	MAP2K4	TSS1500	0.0129901		EWAS
cg16962008	7	48075950	C7orf57	Body	-0.0114008		EWAS
cg07241675	7	99067143		IGR	-0.0379593		EWAS
cg27551137	2	175423298	RNU6-2	TSS1500	0.0103253		EWAS
cg26494243	7	42332920		IGR	-0.030622		EWAS
cg06377386	12	50983930	DIP2B	Body	0.0298868		EWAS
cg20893048	7	142956294		IGR	0.0205749		EWAS
cg20690062	10	134628036		IGR	0.0148363		EWAS
cg06938519	19	2545986	GNG7	5'UTR	0.0207214		EWAS
cg03293883	6	86124742		IGR	0.0113133		EWAS
cg27191081	16	55718307	SLC6A2	Body	-0.0121231		EWAS
cg16731240	19	52391250	ZNF577	TSS200	-0.0239712		EWAS
cg15939514	7	27282112	EVX1-AS	Body	-0.0137476		EWAS
cg12053348	3	72536534		IGR	0.0240035		EWAS
cg18810691	7	151130479	CRYGN	Body	0.0167156		EWAS
cg03865596	6	39792251	DAAM2	5'UTR	0.0265896		EWAS
cg25990920	19	23077806		IGR	-0.0114753		EWAS
cg12403698	10	120102359	C10orf84	TSS1500	-0.0266778		EWAS
cg08625568	5	113142201		IGR	0.0279803		EWAS
cg27408438	20	50227253	ATP9A	Body	0.0230227		EWAS
cg23696863	5	127849433	FBN2	Body	-0.0299415		EWAS
cg09837971	1	219692613		IGR	0.0151566		EWAS
cg27422467	11	69482104	ORAOV1	3'UTR	0.0136114		EWAS
cg01149683	3	66705803		IGR	0.0353415		EWAS
cg18437480	17	76130305	TMC8	Body	0.0127543		EWAS
cg21730084	5	150521167	ANXA6	1stExon	0.0124144		EWAS
cg22072914	13	23929207	SACS	Body	0.0132771		EWAS
cg24092170	18	67625423	CD226	TSS1500	0.0114695		EWAS
cg27416513	8	41587446	ANK1	Body	0.0103463		EWAS
cg09718739	11	85644485		IGR	0.0140177		EWAS
cg27477494	18	72152314		IGR	0.0207299		EWAS
cg08110413	16	983225	LMF1	Body	0.0136779		EWAS
cg15617639	10	82050762	MAT1A	TSS1500	0.0108114		EWAS
cg21242918	10	118897194	VAX1	Body	-0.0147057		EWAS
cg22232952	19	10206625	ANGPTL6	Body	-0.0312975		EWAS
cg07208667	8	41425365		IGR	-0.0211205		EWAS
cg03954045	12	43247617		IGR	0.0129531		EWAS
cg01712647	2	159746267		IGR	0.0122078		EWAS
cg04015122	6	70040888	ADGRB3	Body	0.0213936		EWAS
cg05826255	18	55019307	ST8SIA3	TSS1500	-0.0236127		EWAS
cg14030300	5	140345680	PCDHAC2	TSS200	-0.0168883		EWAS
cg24526441	2	231528350		IGR	0.0157677		EWAS
cg01438757	13	25718667		IGR	0.0358956		EWAS
cg17761748	12	13114677		IGR	0.0132084		EWAS
cg08272801	9	13120378	MPDZ	Body	0.0114968		EWAS
cg10712837	12	49942160	KCNH3	Body	0.0109335		EWAS
cg23973972	18	72152075		IGR	0.0336899		EWAS
cg03266048	16	46651918	SHCBP1	Body	-0.0153358		EWAS
cg10839475	12	113959012		IGR	0.0181295		EWAS
cg07670736	1	95537846	ALG14	Body	-0.0468681		EWAS
cg01719007	1	3517255	MEGF6	Body	0.0122109		EWAS
cg25085951	1	28692779		IGR	0.0125191		EWAS
cg18597252	11	70015098	ANO1	Body	0.028969		EWAS
cg12098658	12	118576603	PEBP1	Body	0.0116606		EWAS
cg24954689	11	85310591	DLG2	5'UTR	0.015561		EWAS
cg11823999	7	8729116	NXPH1	Body	0.0123547		EWAS
cg27602795	6	34113934	GRM4	TSS200	-0.0240589		EWAS
cg24794228	19	52391166	ZNF577	Body	-0.0337706		EWAS
cg13246592	17	3600461	P2RX5	TSS1500	-0.0304189		EWAS
cg07669496	11	112496666		IGR	0.0156155		EWAS
cg14473597	10	135195243	PAOX	Body	0.0148718		EWAS
cg13976189	20	39521812		IGR	0.0104835		EWAS
cg08304059	1	26145437	FAM54B	TSS1500	-0.014605		EWAS
cg11303900	8	142255289	SLC45A4	Body	0.0146014		EWAS
cg26945376	12	122897502	CLIP1	5'UTR	0.0122729		EWAS
cg13887532	8	143614464	BAI1	Body	0.0124362		EWAS
cg11182499	9	132754630	FNBP1	Body	0.0101912		EWAS
cg20655792	19	14516815	CD97	Body	0.0231082		EWAS
cg22401657	5	156536396	HAVCR2	TSS200	0.0126351		EWAS
cg20193363	2	947589	SNTG2	Body	-0.0393477		EWAS
cg06532879	2	230758039	TRIP12	5'UTR	-0.0241626		EWAS
cg23999505	7	101109484	COL26A1	Body	0.0157232		EWAS
cg23229732	18	46398778		IGR	0.0132918		EWAS
cg15052791	1	203136700		IGR	0.0107428		EWAS
cg10783469	19	52391234	ZNF577	TSS200	-0.0240442		EWAS
cg10204935	18	5631607		IGR	0.0203928		EWAS
cg08847476	3	14467397	SLC6A6	5'UTR	0.0157621		EWAS
cg21080629	8	66790715		IGR	0.0247255		EWAS
cg27228433	16	71475716		IGR	-0.0351477		EWAS
cg11748728	12	10132541	CLEC12A	Body	-0.0418811		EWAS
cg04072563	6	132452919		IGR	0.0180961		EWAS
cg20347377	4	154173498	TRIM2	5'UTR	0.0203917		EWAS
cg16451324	2	183291758	PDE1A	Body	0.0168603		EWAS
cg06179800	13	24854830	SPATA13	Body	0.0261011		EWAS
cg26326160	20	41921081		IGR	0.029751		EWAS
cg21143571	5	156535811	HAVCR2	Body	0.0110148		EWAS
cg04406863	20	62177351	SRMS	Body	0.01149		EWAS
cg06694239	7	128807764	TSPAN33	3'UTR	0.0165675		EWAS
cg23667554	18	10520021		IGR	0.0161462		EWAS
cg08526796	9	36901505	PAX5	Body	0.0225613		EWAS
cg14498747	3	46147092		IGR	0.0141712		EWAS
cg27315056	13	109801669	MYO16	Body	0.0112405		EWAS
cg22783731	13	99194582	STK24	Body	0.0118367		EWAS
cg22071172	8	66934606	DNAJC5B	5'UTR	0.0124001		EWAS
cg20811788	22	50721368	PLXNB2	Body	0.012175		EWAS
cg11038423	20	58196543	PHACTR3	Body	0.0186859		EWAS
cg12865948	1	3822865	LINC01134	Body	0.0185618		EWAS
cg07893801	20	39767358	PLCG1	Body	0.0224565		EWAS
cg09401501	19	47481184	ARHGAP35	Body	0.0127487		EWAS
cg07018648	10	131671373	EBF3	Body	0.0176859		EWAS
cg16935597	17	76129099	TMC8	Body	0.0114652		EWAS
cg22941494	3	93694446		IGR	0.0303048		EWAS
cg12545480	1	210099448		IGR	0.0235675		EWAS
cg09717929	9	16033195		IGR	0.011531		EWAS
cg08258230	1	94534670	ABCA4	Body	0.0162798		EWAS
cg13384049	2	96873221	STARD7-AS1	TSS1500	0.0129321		EWAS
cg27419075	11	72295168	PDE2A	Body	-0.0115499		EWAS
cg05288497	11	43941935	ALKBH3-AS1	ExonBnd	0.0117238		EWAS
cg02594090	3	182629737	ATP11B	Body	0.0108969		EWAS
cg00811275	1	153146364	LOC101928009	TSS1500	0.01699		EWAS
cg03278516	11	48037855	PTPRJ	Body	0.0106486		EWAS
cg17775624	19	43910475	TEX101	5'UTR	-0.0185126		EWAS
cg01063146	20	49134119	PTPN1	5'UTR	0.0163405		EWAS
cg27449150	1	118197326		IGR	0.0118043		EWAS
cg07223990	13	108518179	FAM155A	1stExon	-0.0220805		EWAS
cg26554579	20	52108992	TSHZ2	3'UTR	0.0235107		EWAS
cg23660197	6	31477952	MICB	3'UTR	0.0119144		EWAS
cg11980493	1	27066030	ARID1A	Body	0.0122575		EWAS
cg17646117	13	99431210		IGR	0.0323669		EWAS
cg21341822	13	37250195	C13orf36	5'UTR	0.0223197		EWAS
cg18207741	15	60294120		IGR	-0.0160795		EWAS
cg04874103	6	33872383		IGR	0.0125299		EWAS
cg10869879	12	56474569	ERBB3	Body	-0.0182844		EWAS
cg19917083	2	112814452	TMEM87B	Body	0.0178763		EWAS
cg14178077	9	78777801	PCSK5	Body	0.0143537		EWAS
cg26984913	17	75045560		IGR	0.0164828		EWAS
cg27021512	13	47371635	ESD	TSS1500	0.0173761		EWAS
cg22053666	14	91486562	RPS6KA5	Body	0.0122795		EWAS
cg00981692	5	174245975		IGR	-0.0237382		EWAS
cg27413462	11	14993866	CALCA	TSS200	-0.0121906		EWAS
cg21224509	3	185438794	IGF2BP2-AS1	Body	0.0217123		EWAS
cg10685128	4	141648570	TBC1D9	Body	0.0108485		EWAS
cg23068184	18	45606397	ZBTB7C	5'UTR	0.0161384		EWAS
cg11566969	12	105360886		IGR	0.0126004		EWAS
cg17485530	20	36974799	LBP	TSS200	0.0118869		EWAS
cg21172322	12	25055108	BCAT1	Body	-0.0149268		EWAS
cg13631605	6	160405572	IGF2R	Body	0.0159956		EWAS
cg19233268	12	52715661	KRT83	TSS1500	0.0120721		EWAS
cg04012008	6	166879297	RPS6KA2-IT1	TSS1500	0.0121829		EWAS
cg19652416	10	134697862		IGR	0.0182629		EWAS
cg09177337	2	62441538	B3GNT2	5'UTR	-0.0142559		EWAS
cg10894388	4	2242425	POLN	5'UTR	0.0145599		EWAS
cg23505520	13	24855017	SPATA13	Body	0.0429877		EWAS
cg01524894	5	140212752	PCDHA6	Body	0.0509758		EWAS
cg14062002	6	139117468		IGR	-0.0221117		EWAS
cg23708864	12	74678596	LOC100507377	Body	0.0142396		EWAS
cg02902946	20	57617168	SLMO2	Body	0.0146145		EWAS
cg08653337	1	55669992	USP24	Body	-0.0107774		EWAS
cg12878132	19	3312894		IGR	0.0260466		EWAS
cg21124655	2	158297891	CYTIP	Body	0.0196873		EWAS
cg15970392	9	85834148		IGR	-0.0370605		EWAS
cg19484548	14	100953108	WDR25	Body	-0.0297648		EWAS
cg16571001	6	87835197		IGR	0.0144376		EWAS
cg07180616	1	8823146	RERE	5'UTR	-0.0243795		EWAS
cg09007470	19	38746639	PPP1R14A	Body	-0.0187931		EWAS
cg26920605	21	45772566	TRPM2	TSS1500	0.0190627		EWAS
cg25739875	6	10419684	TFAP2A	5'UTR	-0.0166493		EWAS
cg10903525	5	156967339	ADAM19	Body	0.0148194		EWAS
cg15288809	1	38639163		IGR	0.0197624		EWAS
cg09597756	14	74162875	DNAL1	3'UTR	0.0551568		EWAS
cg04876839	5	33273644		IGR	0.0336851		EWAS
cg01791634	17	76130139	TMC8	Body	0.0174745		EWAS
cg22192614	15	69486004	MIR548H4	Body	-0.0130337		EWAS
cg21191470	19	3876740	MIR1268A	Body	0.0261156		EWAS
cg03833948	12	21678044	C12orf39	TSS1500	0.0100666		EWAS
cg26760502	14	105493800		IGR	0.0386354		EWAS
cg19738962	9	132022957		IGR	0.0121645		EWAS
cg27067412	12	124978571	NCOR2	Body	0.018744		EWAS
cg02234032	6	6495028	LY86-AS1	Body	0.0235007		EWAS
cg18060909	5	150534782	ANXA6	5'UTR	0.0256219		EWAS
cg24644830	3	66533732	LRIG1	Body	0.0203862		EWAS
cg09679687	12	130770833		IGR	0.0314827		EWAS
cg23343972	5	55391305		IGR	0.0104682		EWAS
cg18018969	21	33296843	HUNK	Body	0.0119182		EWAS
cg08400728	1	68608057	GNG12-AS1	Body	0.0305922		EWAS
cg12293460	17	1509085	SLC43A2	TSS1500	0.0116073		EWAS
cg14851700	1	182362230	GLUL	TSS1500	-0.0263262		EWAS
cg04476915	11	93321358		IGR	0.0136865		EWAS
cg08279248	13	21926936	MIPEPP3	Body	-0.0254689		EWAS
cg07122529	17	77914580	TBC1D16	3'UTR	0.0168157		EWAS
cg20983265	2	21647170		IGR	0.0150601		EWAS
cg27158867	11	537638	LRRC56	5'UTR	0.0106387		EWAS
cg21839244	19	19647920	CILP2	TSS1500	-0.0177882		EWAS
cg05224778	19	52894588	ZNF528-AS1	Body	-0.0356214		EWAS
cg01209168	3	5179022	ARL8B	Body	0.0124479		EWAS
cg25426421	5	96839583	LINC01340	TSS1500	-0.0207275		EWAS
cg18848446	14	21030132	RNASE9	TSS1500	0.0101678		EWAS
cg25468450	16	69167903	CHTF8	TSS1500	0.0115994		EWAS
cg06506328	10	69373205	CTNNA3	Body	0.0220766		EWAS
cg23145472	3	66522924	LRIG1	Body	0.0438103		EWAS
cg04699519	6	16306096	ATXN1	3'UTR	-0.0227573		EWAS
cg13804788	14	101359965	MEG8	TSS1500	-0.0107125		EWAS
cg07086380	5	118691033	TNFAIP8	Body	0.0117085		EWAS
cg11362199	5	1968287		IGR	0.0452825		EWAS
cg17547199	3	181412819	SOX2-OT	Body	-0.0207773		EWAS
cg23752599	1	17674246	PADI4	Body	0.011243		EWAS
cg19397991	2	242048218	PASK	Body	0.0102616		EWAS
cg23053742	8	71564125	LACTB2	Body	0.0151702		EWAS
cg20828742	8	59312015		IGR	0.0112865		EWAS
cg10618635	11	14323224	RRAS2	Body	-0.017152		EWAS
cg05005217	8	25317638	CDCA2	5'UTR	0.0217544		EWAS
cg00771309	14	57075350	TMEM260	Body	-0.0199326		EWAS
cg11895806	9	127213815		IGR	0.0246608		EWAS
cg19249516	4	156667493		IGR	0.0164797		EWAS
cg11054192	12	130892525	RIMBP2	Body	0.0121226		EWAS
cg18716014	1	47125994	ATPAF1	5'UTR	0.0101943		EWAS
cg17362899	7	151138295	CRYGN	TSS1500	0.0208399		EWAS
cg10523000	1	118198739		IGR	0.0131497		EWAS
cg17856663	11	31677209	ELP4	Body	0.0112499		EWAS
cg08166072	2	46213920	PRKCE	Body	0.0798528		EWAS
cg18827140	16	48944858		IGR	0.0412672		EWAS
cg26925980	10	19002068		IGR	0.0282999		EWAS
cg06777472	20	57873033		IGR	0.0110484		EWAS
cg08327884	6	84798113	MRAP2	Body	0.0198824		EWAS
cg03213833	10	1551288	ADARB2	Body	0.029406		EWAS
cg23587025	3	182082909		IGR	-0.0323886		EWAS
cg14065205	16	57521018	DOK4	TSS1500	0.0140975		EWAS
cg21287890	2	42106727	LOC388942	Body	0.0190311		EWAS
cg07418126	19	49838101	CD37	TSS1500	0.0152409		EWAS
cg00141498	8	130691356	CCDC26	Body	0.0213316		EWAS
cg07786198	5	139078511		IGR	0.0180281		EWAS
cg14863186	5	2103163		IGR	0.0272915		EWAS
cg09303678	16	609353	C16orf11	TSS1500	-0.011279		EWAS
cg16787868	8	31534422	NRG1	Body	0.0170424		EWAS
cg16957890	2	122997443		IGR	0.0186516		EWAS
cg22583624	7	130874900	MKLN1	Body	0.0257596		EWAS
cg24981400	2	100047526	REV1	Body	0.023882		EWAS
cg02577387	2	231855524		IGR	-0.0259054		EWAS
cg05104897	4	120127485		IGR	0.0292694		EWAS
cg11289340	18	53864872		IGR	-0.0125316		EWAS
cg07249103	2	192266225	MYO1B	Body	0.0126461		EWAS
cg12253357	2	237574509		IGR	0.023034		EWAS
cg13461831	2	1705085	PXDN	Body	0.0433176		EWAS
cg08196145	4	3666811		IGR	0.012174		EWAS
cg07017153	17	47100007	IGF2BP1	Body	0.0127625		EWAS
cg04799890	11	69559559		IGR	0.0258281		EWAS
cg16944690	8	134215590	WISP1	Body	0.0119819		EWAS
cg10507384	6	305971	DUSP22	Body	0.012894		EWAS
cg25996077	2	228331319		IGR	0.0109311		EWAS
cg17123508	3	71804002	EIF4E3	TSS1500	-0.0238331		EWAS
cg07913124	12	14217094		IGR	0.0176483		EWAS
cg14963216	22	40321666	GRAP2	TSS1500	0.0143045		EWAS
cg12163845	19	19373739	HAPLN4	TSS200	-0.0103051		EWAS
cg04597308	16	7714650	RBFOX1	Body	0.0240462		EWAS
cg21382878	1	245847603	KIF26B	Body	0.0113953		EWAS
cg05254554	17	45006927	GOSR2	Body	0.0102437		EWAS
cg16442529	8	49498585	LOC101929268	Body	-0.0132525		EWAS
cg18081017	17	32957046	TMEM132E	Body	0.0193149		EWAS
cg01960096	1	157012966	ARHGEF11	Body	0.0157685		EWAS
cg07781847	10	52589119	A1CF	Body	0.0310539		EWAS
cg04400533	3	185788716	ETV5	Body	0.0411742		EWAS
cg20399086	2	154019910		IGR	-0.0481165		EWAS
cg12995550	5	21734697		IGR	-0.014744		EWAS
cg13292470	13	112718952		IGR	0.0182802		EWAS
cg12610917	19	46387992	IRF2BP1	1stExon	-0.0229511		EWAS
cg25753509	13	21608298	LATS2	Body	0.0193188		EWAS
cg17447144	17	36863128	MLLT6	Body	0.0125922		EWAS
cg26277641	2	178058234		IGR	0.0142291		EWAS
cg16920303	4	74548513		IGR	0.0313866		EWAS
cg01646068	15	41208907		IGR	0.0180745		EWAS
cg27320439	17	60745135	MRC2	Body	0.0119435		EWAS
cg12157614	2	236890427	AGAP1	Body	-0.0279152		EWAS
cg15069471	11	3880668	STIM1	Body	0.0115357		EWAS
cg17142470	8	22409684	SORBS3	5'UTR	0.0256036		EWAS
cg16562730	16	71560187	CHST4	1stExon	-0.014249		EWAS
cg04377061	17	80314567		IGR	0.0102644		EWAS
cg12999183	2	45189702		IGR	0.0104473		EWAS
cg05311352	13	24825184	SPATA13	Body	0.0144844		EWAS
cg27386128	17	19533541		IGR	0.0107585		EWAS
cg19223812	9	114606306		IGR	0.0125309		EWAS
cg26945780	6	35873998	SRPK1	Body	0.010236		EWAS
cg07840532	5	16618061	FAM134B	TSS1500	0.0207675		EWAS
cg07452769	18	45123113		IGR	0.017089		EWAS
cg02500883	9	104356619	GRIN3A	Body	0.0181845		EWAS
cg14932133	2	121739247	GLI2	Body	0.0121327		EWAS
cg08786276	4	47147974	GABRB1	Body	0.0238151		EWAS
cg06370372	2	178031321		IGR	0.0175953		EWAS
cg18329797	4	173585926	GALNTL6	Body	0.024786		EWAS
cg07353032	3	65736762	MAGI1	Body	0.0104323		EWAS
cg06291867	10	92617162	HTR7	1stExon	-0.0114056		EWAS
cg20267241	11	74495445	RNF169	Body	0.013538		EWAS
cg22900415	13	20736075	GJA3	TSS1500	-0.0127621		EWAS
cg04092800	5	40681444	PTGER4	Body	0.0172289		EWAS
cg13502028	19	32772249		IGR	0.0187531		EWAS
cg12239530	22	32024963	PISD	5'UTR	0.0460996		EWAS
cg04008201	1	207070638	IL24	TSS200	0.0111347		EWAS
cg06482498	6	31802029	C6orf48	TSS1500	0.0282262		EWAS
cg18572653	10	72200922	NODAL	Body	-0.0163928		EWAS
cg04038163	4	76925155	CXCL9	Body	0.0128167		EWAS
cg22342922	8	118158694	SLC30A8	Body	-0.0144169		EWAS
cg11457737	3	170973453	TNIK	Body	0.0126478		EWAS
cg27032569	3	10206252	IRAK2	TSS1500	0.0243785		EWAS
cg08428985	6	169566620		IGR	0.027215		EWAS
cg02676380	4	122685587	PP12613	TSS200	-0.0279043		EWAS
cg04675555	2	53700719		IGR	0.017218		EWAS
cg11107120	12	122350289	PSMD9	Body	0.0307086		EWAS
cg14228987	16	75569749	CHST5	TSS1500	-0.0237864		EWAS
cg12747742	17	9705729	GSG1L2	Body	0.010504		EWAS
cg05146480	1	172630463	FASLG	Body	0.0102978		EWAS
cg03974193	2	102316442	MAP4K4	Body	0.0167394		EWAS
cg25876683	3	66523962	LRIG1	Body	0.0100769		EWAS
cg02212855	10	135160193	PRAP1	TSS1500	0.010843		EWAS
cg18321533	14	21162163	ANG	Body	0.012248		EWAS
cg09754479	11	108031304	NPAT	Body	-0.012655		EWAS
cg21340588	14	69246938		IGR	0.013642		EWAS
cg20181251	11	46299000	CREB3L1	TSS200	-0.0277475		EWAS
cg02722613	4	25162898	SEPSECS	TSS1500	0.0474084		EWAS
cg23448001	4	17551516		IGR	-0.0237192		EWAS
cg04970064	17	266066		IGR	0.0160843		EWAS
cg02372145	8	23605543		IGR	-0.0171983		EWAS
cg13053150	6	122929007	PKIB	5'UTR	0.0110212		EWAS
cg20029923	1	91868079	HFM1	5'UTR	0.0236444		EWAS
cg13834633	12	115515096		IGR	0.0161547		EWAS
cg18281509	7	86737944		IGR	0.0112244		EWAS
cg18439609	5	5324100		IGR	-0.0101792		EWAS
cg20206644	20	49693799		IGR	0.0251893		EWAS
cg11352292	2	39732246	LOC728730	Body	0.0120664		EWAS
cg11601663	10	15666820	ITGA8	Body	0.0108846		EWAS
cg09299133	2	11606881	E2F6	TSS1500	0.0226342		EWAS
cg13974330	15	24919957	C15orf2	TSS1500	0.012347		EWAS
cg01726265	17	4804357	CHRNE	Body	-0.0449908		EWAS
cg09599986	20	60352417	CDH4	Body	-0.0363564		EWAS
cg11644059	17	21221497		IGR	-0.0112972		EWAS
cg08906307	1	221065434		IGR	0.0174313		EWAS
cg16552160	17	78961843		IGR	0.0135983		EWAS
cg07272997	2	46883892		IGR	-0.0245609		EWAS
cg17633906	17	79057492	BAIAP2	Body	0.0152525		EWAS
cg15471496	12	129324721		IGR	0.0170767		EWAS
cg08455486	1	20514522	UBXN10	5'UTR	0.0137125		EWAS
cg23745444	12	130624293		IGR	0.0348123		EWAS
cg04232935	5	52860031	NDUFS4	Body	0.0148274		EWAS
cg00518495	2	20625217		IGR	0.0147939		EWAS
cg25994622	19	15582775	PGLYRP2	Body	-0.0377453		EWAS
cg15198344	19	48304772	TPRX1	3'UTR	-0.0219898		EWAS
cg09434029	6	104773768		IGR	0.0515571		EWAS
cg23685965	18	71958448	CYB5A	Body	0.0211816		EWAS
cg14055168	17	76129331	TMC6	TSS1500	0.0122777		EWAS
cg26517252	1	116560364	SLC22A15	Body	0.0128315		EWAS
cg06444025	17	4804104	CHRNE	Body	-0.0444007		EWAS
cg17489635	7	38714215		IGR	0.0198206		EWAS
cg06616512	14	96692187	BDKRB2	5'UTR	-0.0104039		EWAS
cg20982735	8	87082023	PSKH2	TSS200	-0.0263923		EWAS
cg25360547	2	158296011	CYTIP	Body	0.0182273		EWAS
cg10840690	15	78505985	ACSBG1	Body	0.0100729		EWAS
cg25909730	6	88930271		IGR	0.0311913		EWAS
cg02062744	10	46168586	ZFAND4	TSS1500	-0.019378		EWAS
cg09880331	5	95902142		IGR	0.0224811		EWAS
cg08134671	19	2542837	GNG7	5'UTR	0.0350687		EWAS
cg11255484	13	96085743	CLDN10	TSS200	-0.0145287		EWAS
cg00298230	3	66352837	SLC25A26	Body	0.0139927		EWAS
cg06994349	9	99443671		IGR	0.0145462		EWAS
cg07723864	13	25670042	PABPC3	TSS1500	-0.0692341		EWAS
cg18967361	1	245319978	KIF26B	Body	-0.0116069		EWAS
cg09645743	7	117067136	ASZ1	Body	-0.0164504		EWAS
cg23217765	9	88224992	AGTPBP1	Body	0.0276715		EWAS
cg02311733	7	44662765	OGDH	5'UTR	0.0101075		EWAS
cg04115418	20	62273971	STMN3	Body	0.0163502		EWAS
cg03826976	11	7695433	CYB5R2	TSS1500	-0.0159882		EWAS
cg08736070	21	29093356	LINC00113	TSS1500	0.0145451		EWAS
cg10068516	9	109678810	ZNF462	5'UTR	0.0164982		EWAS
cg14538238	9	6646386	GLDC	TSS1500	-0.0376289		EWAS
cg05059613	2	224821947	MRPL44	TSS200	-0.0110336		EWAS
cg03421353	5	141735977		IGR	-0.0270942		EWAS
cg17587553	9	138887768		IGR	0.0110587		EWAS
cg10304969	1	25795613	TMEM57	Body	-0.021175		EWAS
cg00098345	15	69605418	PAQR5	TSS1500	0.0143245		EWAS
cg14178337	10	34936083	PARD3	Body	0.0127541		EWAS
cg14488265	7	107284118		IGR	0.0107783		EWAS
cg02122327	13	50194322		IGR	0.132795		EWAS
cg22583825	1	917571	PERM1	TSS200	0.0199624		EWAS
cg25720060	5	176921989	PDLIM7	Body	-0.0127591		EWAS
cg21916195	2	74048419		IGR	-0.010856		EWAS
cg17720013	19	46544711	IGFL4	TSS1500	0.0259529		EWAS
cg05640320	11	66643399	PC	5'UTR	0.0114546		EWAS
cg11048673	10	89792597		IGR	0.0116119		EWAS
cg21051046	7	155248393		IGR	-0.0207721		EWAS
cg03772909	3	138725311	PRR23A	TSS1500	-0.0213059		EWAS
cg27441881	17	46371569	THRA1/BTR	TSS200	0.0272085		EWAS
cg04948892	3	181428462	SOX2OT	Body	-0.0109622		EWAS
cg09311869	20	23332469	NXT1	5'UTR	0.0198192		EWAS
cg10042478	7	48009556	HUS1	Body	-0.0157628		EWAS
cg04476400	13	109961294		IGR	0.0162419		EWAS
cg00277685	16	88362075		IGR	0.0177012		EWAS
cg15529614	17	64198109		IGR	0.0133451		EWAS
cg07803501	15	86161980	AKAP13	TSS1500	0.0162204		EWAS
cg17408653	3	176354194	LINC01208	TSS1500	0.0135839		EWAS
cg12450016	5	98112437	RGMB	Body	0.0262715		EWAS
cg22352176	1	222987845		IGR	0.0417291		EWAS
cg16552271	1	15392907	KIAA1026	Body	0.0208312		EWAS
cg14848685	6	138613022	KIAA1244	Body	-0.0157641		EWAS
cg25629442	17	77070844	ENGASE	TSS200	0.0108689		EWAS
cg00356208	16	55167581		IGR	0.0161367		EWAS
cg23588204	1	212003001	LPGAT1	5'UTR	-0.0121407		EWAS
cg02375469	19	7179946	INSR	Body	0.010702		EWAS
cg17056361	1	118199729		IGR	0.0165109		EWAS
cg24356544	10	50970863	OGDHL	TSS1500	-0.0520477		EWAS
cg24425958	11	117927520	TMPRSS4-AS1	Body	-0.0441064		EWAS
cg16815082	7	98303900		IGR	0.012922		EWAS
cg26863821	16	3161760	ZNF205	TSS1500	0.0107489		EWAS
cg16136385	11	46848389	CKAP5	5'UTR	0.0117103		EWAS
cg20493075	17	80556724	FOXK2	Body	0.019266		EWAS
cg14275931	16	15730730	KIAA0430	Body	0.0147705		EWAS
cg17474485	12	20047827		IGR	0.0143748		EWAS
cg14292691	11	88148584		IGR	0.0106189		EWAS
cg20743905	13	34116177		IGR	0.0354922		EWAS
cg14116525	3	127141135		IGR	0.0250536		EWAS
cg14118991	17	26740915		IGR	0.0338259		EWAS
cg08592768	1	38192069	EPHA10	Body	0.0161118		EWAS
cg14182254	1	29497954	SFRS4	Body	0.0122988		EWAS
cg05501617	4	185339075	IRF2	Body	0.015199		EWAS
cg07223180	13	20989142	CRYL1	Body	-0.0291797		EWAS
cg23963802	10	101874887		IGR	-0.0155353		EWAS
cg03870261	19	2428514	LMNB2	3'UTR	-0.0248114		EWAS
cg18444673	19	36389500	NFKBID	5'UTR	0.0161454		EWAS
cg04467162	3	128764824		IGR	-0.015166		EWAS
cg21517720	12	109896676	KCTD10	Body	-0.0190135		EWAS
cg27634020	2	236890542	AGAP1	Body	-0.02182		EWAS
cg07357370	1	45243294	RPS8	Body	0.011514		EWAS
cg15164472	3	195914113		IGR	0.0232492		EWAS
cg07996016	19	17504632		IGR	-0.0202289		EWAS
cg06392241	12	93771346	NUDT4	TSS1500	-0.0117929		EWAS
cg00644317	7	27237893	HOXA13	Body	-0.01797		EWAS
cg04902958	2	241060986		IGR	0.0195917		EWAS
cg14688272	17	80673958	FN3KRP	TSS1500	-0.0194038		EWAS
cg04226884	19	8489103	2002-03-01	Body	-0.024007		EWAS
cg05938409	16	85290060		IGR	0.0125008		EWAS
cg24649332	20	45280359	SLC13A3	5'UTR	-0.0324099		EWAS
cg12126857	1	35384669		IGR	-0.021987		EWAS
cg01529076	14	75746735	FOS	Body	-0.0160123		EWAS
cg24703660	18	21719549	CABYR	5'UTR	-0.0250344		EWAS
cg21830185	17	684589	RNMTL1	TSS1500	0.0116111		EWAS
cg27578275	5	169696692	LCP2	Body	0.02823		EWAS
cg18223234	2	242183191	HDLBP	Body	0.0103809		EWAS
cg03771702	20	30100969	HM13	TSS1500	-0.0146796		EWAS
cg25285904	18	73628634		IGR	-0.0148259		EWAS
cg06413398	6	110736865	DDO	TSS200	0.0402237		EWAS
cg17474560	2	238364539		IGR	0.0127445		EWAS
cg17179314	15	78933820	CHRNB4	TSS1500	-0.0131785		EWAS
cg25466256	10	124063602	BTBD16	Body	0.0102557		EWAS
cg14282114	9	76892545	MIR6130	Body	0.0406225		EWAS
cg11635197	11	66193993	NPAS4	3'UTR	-0.0323506		EWAS
cg04678289	5	132206540		IGR	0.0123612		EWAS
cg12456510	21	43771355	TFF2	TSS200	0.010345		EWAS
cg06926703	12	120030574	TMEM233	TSS1500	0.0322137		EWAS
cg13822482	18	54690921	WDR7	Body	0.0179938		EWAS
cg06404526	8	145831285	KIAA1688	5'UTR	0.0102013		EWAS
cg20445630	9	98256776	PTCH1	Body	0.0234119		EWAS
cg02479081	9	92097516		IGR	0.0105263		EWAS
cg10228719	9	99146362	SLC35D2	TSS1500	0.016663		EWAS
cg06750250	20	52767511		IGR	0.0166053		EWAS
cg18026176	8	123135151		IGR	-0.0398948		EWAS
cg24000535	14	91110600	LOC101928909	Body	-0.083444		EWAS
cg10140164	9	75597328		IGR	-0.0722469		EWAS
cg15044663	12	131851064	LOC338797	Body	0.0254572		EWAS
cg09137217	2	221053026		IGR	0.0146615		EWAS
cg07488327	10	134853084		IGR	0.0223788		EWAS
cg22403365	6	36915498	PI16	TSS1500	0.0152429		EWAS
cg09826943	6	129815405	LAMA2	Body	0.0152726		EWAS
cg03688324	13	22251017	FGF9	Body	-0.0270229		EWAS
cg23553442	9	74062096		IGR	-0.0112026		EWAS
cg08419476	11	12739670	TEAD1	5'UTR	0.019978		EWAS
cg07701004	1	212305633		IGR	0.010917		EWAS
cg18315637	18	11742232	GNAL	Body	0.0213616		EWAS
cg27429313	10	131514331	MGMT	Body	0.0206376		EWAS
cg02194398	4	142556368	IL15	TSS1500	0.0118092		EWAS
cg08578996	5	80598437	ZCCHC9	5'UTR	0.0149979		EWAS
cg22993563	1	99386064	LPPR5	Body	0.0457948		EWAS
cg22549797	16	57406395	CX3CL1	5'UTR	-0.0150046		EWAS
cg16912386	17	9336502	STX8	Body	0.0272201		EWAS
cg23040259	18	21390641	LAMA3	Body	0.0136138		EWAS
cg16182479	17	41832466	SOST	3'UTR	-0.0131145		EWAS
cg02621924	10	133468834		IGR	0.0292306		EWAS
cg25413455	17	35174314		IGR	-0.0218855		EWAS
cg17480137	12	116202189		IGR	0.0243109		EWAS
cg22284043	13	92051576	GPC5	Body	-0.014532		EWAS
cg15331088	8	600555		IGR	-0.014356		EWAS
cg19426522	3	27766009		IGR	-0.0129299		EWAS
cg16778451	16	31581268	CSDAP1	TSS1500	-0.012082		EWAS
cg19248723	16	80139276		IGR	0.0132855		EWAS
cg27312872	1	35321550	C1orf212	Body	0.0106599		EWAS
cg15791108	17	2653571		IGR	0.0204393		EWAS
cg08200154	2	194448152		IGR	0.0109513		EWAS
cg26601722	1	27815697	WASF2	5'UTR	-0.0100953		EWAS
cg02084086	9	32763075		IGR	0.0197743		EWAS
cg14956327	6	110737053	DDO	TSS1500	0.0370461		EWAS
cg16256322	7	65424609		IGR	-0.0112704		EWAS
cg08364283	12	120686590	PXN	Body	0.0117845		EWAS
cg13240289	10	1564692	ADARB2	Body	0.0268374		EWAS
cg10589094	12	6452596	TNFRSF1A	TSS1500	0.0111101		EWAS
cg26088163	6	90146004	ANKRD6	5'UTR	0.0202542		EWAS
cg15158890	6	21662691		IGR	0.014789		EWAS
cg13844804	7	814759	HEATR2	Body	0.0105817		EWAS
cg18766685	7	155625769		IGR	0.0190285		EWAS
cg27197643	19	1014363	C19orf6	Body	-0.0137716		EWAS
cg08292024	3	50231845	GNAT1	Body	0.024029		EWAS
cg11274314	2	242480504		IGR	-0.0208632		EWAS
cg03006637	1	4071271		IGR	-0.0362757		EWAS
cg22563937	13	107649044		IGR	-0.0207653		EWAS
cg01301798	1	68189397	GNG12	5'UTR	0.0125257		EWAS
cg24608860	18	12884771	PTPN2	TSS1500	-0.0120347		EWAS
cg14366619	7	23245584		IGR	-0.0275708		EWAS
cg19916008	8	42038195	PLAT	ExonBnd	0.0145068		EWAS
cg12359298	20	18735103	DTD1	3'UTR	0.0325217		EWAS
cg26084714	1	99697134		IGR	0.0280274		EWAS
cg16759783	18	77746937	TXNL4A	Body	0.0106872		EWAS
cg11678871	12	26340149		IGR	0.0134716		EWAS
cg14100242	20	45830190		IGR	0.0100246		EWAS
cg12439583	2	216532411	LINC00607	Body	0.0114366		EWAS
cg12398921	4	156710094	GUCY1B3	Body	0.0105551		EWAS
cg27650859	20	44598468	ZNF335	Body	0.0108882		EWAS
cg19753650	8	38584462	TACC1	TSS1500	0.0193005		EWAS
cg03576540	16	50430125		IGR	0.0129009		EWAS
cg18113803	1	220977858	MOSC1	Body	0.0106659		EWAS
cg00674943	2	36960330	VIT	Body	0.015817		EWAS
cg08421676	14	35519132	FAM177A1	Body	-0.0243587		EWAS
cg23261171	13	42848367	AKAP11	5'UTR	0.011711		EWAS
cg15715337	1	85600447		IGR	0.038926		EWAS
cg16348812	20	4930396	SLC23A2	5'UTR	0.0135423		EWAS
cg15897102	1	115677211		IGR	0.0110052		EWAS
cg24982017	6	151218701	MTHFD1L	Body	0.0162874		EWAS
cg10231675	12	2944493	NRIP2	TSS1500	-0.0407621		EWAS
cg15445554	3	11034311	SLC6A1	TSS200	0.0201686		EWAS
cg02905554	10	102922854		IGR	0.0132883		EWAS
cg20816757	16	57406293	CX3CL1	TSS200	-0.0156604		EWAS
cg05453242	12	25954763		IGR	0.0160935		EWAS
cg22971402	6	33993822	GRM4	Body	-0.0107421		EWAS
cg24605325	2	128168798		IGR	0.0102189		EWAS
cg11853697	20	60510235	CDH4	Body	-0.0309302		EWAS
cg19907661	18	73350713		IGR	-0.0301868		EWAS
cg21878131	10	21675330		IGR	0.0102484		EWAS
cg22253032	7	142419952		IGR	0.0313718		EWAS
cg02328326	15	68038930	MAP2K5	Body	0.0314798		EWAS
cg02794892	19	7813901	CD209	TSS1500	-0.0288497		EWAS
cg05092777	7	131368648		IGR	0.013072		EWAS
cg02101882	20	14932324	MACROD2	Body	-0.025615		EWAS
cg23456396	16	2473004	ABCA17P	Body	0.0113447		EWAS
cg09160515	6	85403682	LOC102724201	Body	-0.0288294		EWAS
cg09824749	2	216036175		IGR	0.0155708		EWAS
cg07046237	1	68687184	WLS	Body	0.0192587		EWAS
cg14360023	1	67631857	IL23R	TSS1500	0.0109701		EWAS
cg06638180	12	118028797	KSR2	Body	0.0314092		EWAS
cg07121155	9	21392501		IGR	0.0139582		EWAS
cg06097168	16	14752113	BFAR	Body	0.0102157		EWAS
cg13874498	9	132247010		IGR	0.0109564		EWAS
cg14267469	7	23586591		IGR	-0.0200798		EWAS
cg22155490	18	10453992	APCDD1	TSS1500	-0.0255896		EWAS
cg25591888	2	235890080	SH3BP4	5'UTR	0.0179338		EWAS
cg25261166	11	47123246	C11orf49	Body	-0.0289827		EWAS
cg13762404	5	121428530		IGR	-0.0135248		EWAS
cg02576569	8	6800959		IGR	0.0129606		EWAS
cg25116709	5	122426797	PRDM6	Body	-0.0175368		EWAS
cg18952170	19	19511194	GATAD2A	5'UTR	0.0125712		EWAS
cg18217441	16	24503252		IGR	0.0118149		EWAS
cg21745612	17	32907636	TMEM132E	TSS200	-0.0119607		EWAS
cg08770961	16	66956122	RRAD	Body	-0.0300113		EWAS
cg05371417	4	139113574	SLC7A11	Body	0.0108139		EWAS
cg09222115	2	241079766	OTOS	5'UTR	-0.0202957		EWAS
cg21141264	1	25188911		IGR	0.0355577		EWAS
cg25629768	19	2428567	LMNB2	3'UTR	-0.0164962		EWAS
cg18005867	4	206232	ZNF876P	TSS200	-0.0200556		EWAS
cg19011939	22	41591607	EP300-AS1	Body	0.011392		EWAS
cg05216268	15	42328872		IGR	-0.0135853		EWAS
cg16298081	17	36517756	SOCS7	Body	0.0144382		EWAS
cg22498565	3	55653533	ERC2	3'UTR	0.0178625		EWAS
cg07910726	1	56135779		IGR	0.0122153		EWAS
cg05728554	8	91655815	TMEM64	Body	-0.0229415		EWAS
cg10327428	8	39172022	ADAM5P	TSS200	-0.0439657		EWAS
cg10536330	7	150097444		IGR	0.0104218		EWAS
cg09181015	5	158104558		IGR	-0.0261698		EWAS
cg01444374	10	73976899	ANAPC16	5'UTR	0.0123976		EWAS
cg09991763	17	41739760	MEOX1	TSS1500	0.0119567		EWAS
cg13244293	3	25832283	NGLY1	TSS1500	0.0131283		EWAS
cg08182597	16	85274772		IGR	0.0105394		EWAS
cg14948668	15	41768874	RTF1	Body	0.0159599		EWAS
cg24891781	13	51387953	DLEU7-AS1	Body	-0.010162		EWAS
cg01420778	17	55812689		IGR	0.0106454		EWAS
cg07093667	10	23652849		IGR	0.010935		EWAS
cg07111307	2	30728883	LCLAT1	5'UTR	0.0182697		EWAS
cg19721065	12	113549986	RASAL1	Body	-0.0232931		EWAS
cg05224206	6	113778582		IGR	0.0117884		EWAS
cg27358214	19	4124985	MAP2K2	TSS1500	0.0102928		EWAS
cg02248697	4	142250515	LOC100507639	Body	0.014922		EWAS
cg23427653	6	33872251		IGR	0.0142661		EWAS
cg18468290	4	142255786		IGR	0.0133588		EWAS
cg19494702	4	25163066	SEPSECS	TSS1500	0.0544346		EWAS
cg26797182	14	36414276		IGR	0.0102806		EWAS
cg06708838	9	127537080		IGR	0.0100757		EWAS
cg05832898	19	41488395		IGR	0.0309559		EWAS
cg01619416	16	1110991		IGR	-0.0290282		EWAS
cg08521684	3	195488725	MUC4	Body	-0.0111417		EWAS
cg19188612	8	104384291	CTHRC1	Body	-0.026991		EWAS
cg26644395	10	5407020	UCN3	1stExon	-0.0338423		EWAS
cg10921077	4	88893887		IGR	-0.0109356		EWAS
cg04547119	18	72112867	FAM69C	Body	0.0133372		EWAS
cg07245581	10	15527388		IGR	0.0219394		EWAS
cg05533761	11	86437953		IGR	0.014018		EWAS
cg15117754	3	10150083	C3orf24	TSS200	-0.0217806		EWAS
cg03681644	19	3611840	C19orf29	3'UTR	0.0309256		EWAS
cg05003175	14	107260870		IGR	0.0171438		EWAS
cg26159063	12	28376427		IGR	0.0127464		EWAS
cg02881609	14	93672816	C14orf142	Body	0.0204196		EWAS
cg03107649	11	109695805		IGR	0.0222589		EWAS
cg06210070	6	33085063	HLA-DPB2	Body	-0.033373		EWAS
cg24734928	13	100309351	CLYBL	Body	0.0135752		EWAS
cg01736638	12	108323392		IGR	-0.0391548		EWAS
cg15656004	2	23574104		IGR	0.0129832		EWAS
cg02794990	15	59659880	MYO1E	Body	0.016601		EWAS
cg13568586	4	170874222	LOC100506085	Body	0.0351197		EWAS
cg05055163	20	58428557		IGR	0.0237652		EWAS
cg25361850	19	52391789	ZNF577	TSS1500	-0.0222926		EWAS
cg04221848	2	134091027	MIR7853	Body	0.0372203		EWAS
cg21511941	15	72489609	GRAMD2	Body	-0.0183171		EWAS
cg01009019	5	139135590		IGR	-0.0116901		EWAS
cg18740057	17	828528	NXN	Body	0.0121646		EWAS
cg05331288	8	6797980		IGR	0.0117331		EWAS
cg27295143	3	32986923		IGR	0.0126278		EWAS
cg17450814	13	80851260		IGR	0.0141507		EWAS
cg09063556	16	66653795	CMTM4	3'UTR	0.0202546		EWAS
cg13691961	12	89743281	DUSP6	Body	0.0371951		EWAS
cg13009869	5	1855899		IGR	-0.030792		EWAS
cg00345466	3	186522748	RFC4	5'UTR	0.0102902		EWAS
cg10503542	11	81928181		IGR	0.036802		EWAS
cg05433557	7	158325024	PTPRN2	Body	0.016828		EWAS
cg06303168	12	56322959	WIBG	TSS1500	0.0117678		EWAS
cg25922935	3	156747491	LEKR1	Body	0.0191363		EWAS
cg11269599	19	52391304	ZNF577	TSS200	-0.0247266		EWAS
cg07237926	11	117857630	IL10RA	Body	0.0136998		EWAS
cg06604925	14	69017101	RAD51B	Body	0.0177803		EWAS
cg02007867	7	157786536	PTPRN2	Body	0.0218981		EWAS
cg16283975	22	36775752	MYH9	5'UTR	0.0143776		EWAS
cg16387254	1	231472287	C1orf124	TSS1500	-0.0152887		EWAS
cg22584104	11	11580234	GALNT18	Body	0.0315192		EWAS
cg14948822	2	27545006	MPV17	Body	0.0114356		EWAS
cg07403975	5	173763393	LINC01411	Body	0.0111529		EWAS
cg13582129	3	110168435		IGR	-0.0305564		EWAS
cg24298788	5	36214561	NADK2	Body	0.0102716		EWAS
cg17779296	2	134398722		IGR	0.0193112		EWAS
cg14956176	2	152324251	RIF1	Body	0.014389		EWAS
cg02537382	20	61697965		IGR	0.0183872		EWAS
cg07404554	2	25570581		IGR	0.0123015		EWAS
cg08313880	17	4643401	CXCL16	TSS200	-0.0124972		EWAS
cg07337598	1	150953943	ANXA9	TSS1500	-0.0106397		EWAS
cg13002189	3	66846049		IGR	0.0262105		EWAS
cg12636982	13	23370335		IGR	0.0246334		EWAS
cg02747442	20	22384431	LOC284788	Body	-0.0210483		EWAS
cg10194319	4	163530781		IGR	0.0132882		EWAS
cg15547413	17	56301725		IGR	0.0334648		EWAS
cg00451054	8	77913321	PXMP3	TSS1500	0.0264353		EWAS
cg14781001	16	7480778	RBFOX1	Body	0.0290661		EWAS
cg05845217	5	4223202		IGR	0.0166084		EWAS
cg02919090	15	64263738	DAPK2	Body	0.0137863		EWAS
cg12630880	12	102047483	MYBPC1	Body	0.0101225		EWAS
cg07895681	1	162958983		IGR	0.0414284		EWAS
cg14836018	14	51706425	TMX1	TSS1500	0.0172122		EWAS
cg08867825	1	102312608	OLFM3	Body	-0.0449157		EWAS
cg22833809	17	76129984	TMC8	Body	0.0149982		EWAS
cg26278699	2	238322972	COL6A3	TSS200	-0.0165228		EWAS
cg00157179	1	2383687		IGR	-0.0186663		EWAS
cg14808689	12	76644561		IGR	0.0141744		EWAS
cg02363809	10	52932019	PRKG1	Body	0.0147871		EWAS
cg10708642	20	4942894	SLC23A2	5'UTR	0.0201466		EWAS
cg06860460	18	3266232	MYL12B	5'UTR	0.0106891		EWAS
cg10252613	10	28273622	ARMC4	Body	0.0118585		EWAS
cg14630001	3	66633408		IGR	0.0128378		EWAS
cg25747935	11	4977540	OR51A2	TSS1500	0.0140395		EWAS
cg00503707	9	15333458		IGR	0.0136005		EWAS
cg16198103	8	53471884	FAM150A	Body	-0.0286837		EWAS
cg13946949	12	94676369	PLXNC1	Body	0.0185816		EWAS
cg13860869	3	10150173	FANCD2OS	TSS1500	-0.0344973		EWAS
cg23598010	12	88601809		IGR	-0.0298704		EWAS
cg23936106	2	56238822	MIR217HG	Body	0.0115756		EWAS
cg07456201	16	20363711	UMOD	5'UTR	0.0139283		EWAS
cg05069783	7	47186916		IGR	0.0158855		EWAS
cg10381985	22	48792624		IGR	0.0276489		EWAS
cg27072395	12	117959879	KSR2	Body	0.0250491		EWAS
cg02580308	2	190042991	COL5A2	Body	-0.0217417		EWAS
cg25339913	15	25593120	UBE3A	Body	-0.0230179		EWAS
cg23437181	3	131622882	CPNE4	Body	0.0205069		EWAS
cg26795333	15	67228722		IGR	0.0336045		EWAS
cg08314123	9	84154299		IGR	0.0441951		EWAS
cg23510089	4	73531188		IGR	0.0461923		EWAS
cg23956648	3	185479235	IGF2BP2	Body	0.0299513		EWAS
cg16017284	9	5583135		IGR	0.0154061		EWAS
cg07164639	6	110736958	DDO	TSS1500	0.0485023		EWAS
cg01200256	4	6562404		IGR	-0.0249566		EWAS
cg13603651	13	50199653		IGR	0.0192465		EWAS
cg19746897	1	38757741		IGR	-0.0140862		EWAS
cg14807945	2	145189102	ZEB2	Body	0.0112993		EWAS
cg25399166	16	67575407	FAM65A	Body	-0.01179		EWAS
cg07742404	12	130648987	FZD10	1stExon	-0.014978		EWAS
cg08106319	6	37849427	ZFAND3	Body	-0.0109558		EWAS
cg07441190	22	27506823		IGR	0.0141027		EWAS
cg00022938	10	65133289	MIR1296	TSS1500	-0.0121799		EWAS
cg16662043	16	48846231		IGR	0.0310877		EWAS
cg04007813	13	76378281	LMO7	5'UTR	0.0227729		EWAS
cg26034658	11	65836743	PACS1	TSS1500	0.0134021		EWAS
cg23026925	9	89942513		IGR	0.0126791		EWAS
cg03495202	14	88457365	GALC	Body	0.0167979		EWAS
cg12942844	10	44459971	LINC00841	Body	0.010633		EWAS
cg09991702	6	117827588	DCBLD1	Body	0.0206908		EWAS
cg06504046	2	134234804	NCKAP5	Body	0.0139176		EWAS
cg06201087	3	4863817	ITPR1	Body	0.010904		EWAS
cg25022915	17	49243257	NME2	TSS1500	-0.0188402		EWAS
cg14955813	1	18609251	IGSF21	Body	0.0271318		EWAS
cg00087804	22	37761817	ELFN2	Body	0.0270002		EWAS
cg11394988	20	59432858		IGR	0.0140257		EWAS
cg14537015	7	137602091	CREB3L2	Body	0.0103439		EWAS
cg08895781	12	9149977	KLRG1	Body	-0.0106782		EWAS
cg09506037	2	134180560	NCKAP5	Body	-0.0429713		EWAS
cg03163545	16	1593415	IFT140	Body	0.0150387		EWAS
cg10975855	15	69631439	PAQR5	5'UTR	-0.0132723		EWAS
cg11720896	17	29914487		IGR	0.0171036		EWAS
cg12128614	20	1280341	SNPH	Body	-0.0321174		EWAS
cg02666815	18	53815428		IGR	0.0101519		EWAS
cg13618712	12	122228527	RHOF	Body	0.0100432		EWAS
cg26632842	20	21529120		IGR	0.0208754		EWAS
cg12074541	2	1286641	SNTG2	Body	-0.0292305		EWAS
cg11479568	8	41522951	ANK1	TSS200	-0.0149874		EWAS
cg06503264	17	76329128		IGR	0.0110696		EWAS
cg03186058	1	44799197	ERI3	5'UTR	0.0100834		EWAS
cg12760995	1	10789713	CASZ1	5'UTR	0.0156077		EWAS
cg01082601	20	36156960	BLCAP	TSS1500	-0.0220992		EWAS
cg06809965	14	70070333		IGR	-0.0630119		EWAS
cg05229454	17	80494379	FOXK2	Body	0.0313964		EWAS
cg13364923	10	28784895		IGR	0.0115561		EWAS
cg06596179	7	99392516		IGR	0.0207652		EWAS
cg16622246	14	50788244	ATP5S	Body	0.0181392		EWAS
cg05458569	22	43870659	MPPED1	Body	0.025427		EWAS
cg19180602	17	72200560	RPL38	Body	-0.0177414		EWAS
cg15026268	16	68310094	SLC7A6	Body	0.0119124		EWAS
cg11820667	3	194915417	XXYLT1	Body	0.0170294		EWAS
cg01979001	2	181776176	SCHLAP1	Body	0.011378		EWAS
cg00232679	5	1405588	SLC6A3	Body	0.022273		EWAS
cg06776212	17	64466137	PRKCA	Body	0.022235		EWAS
cg21389723	1	2541073	MMEL1	Body	-0.0140213		EWAS
cg12067597	2	9370791	ASAP2	Body	0.0111		EWAS
cg07387607	6	31587714	BAT2	TSS1500	0.0103006		EWAS
cg13601650	14	105865464		IGR	-0.0238611		EWAS
cg03688665	18	48191491	MAPK4	5'UTR	-0.0375531		EWAS
cg10437900	7	23518135		IGR	0.0153923		EWAS
cg14377032	2	74758236	AUP1	TSS1500	0.0138045		EWAS
cg02836046	21	38120824	SIM2	3'UTR	-0.0240944		EWAS
cg22931199	10	10978652	LINC00710	Body	0.0289478		EWAS
cg20782162	4	157672476		IGR	0.0110372		EWAS
cg04945945	17	76129402	TMC8	Body	0.0125001		EWAS
cg05271333	6	43084407	PTK7	Body	0.0211745		EWAS
cg18100209	11	8775859	ST5	5'UTR	0.0275054		EWAS
cg20220242	21	30392188	RWDD2B	TSS1500	-0.0437568		EWAS
cg21351795	2	173422338	PDK1	Body	0.0163261		EWAS
cg12068833	4	132896266		IGR	-0.045369		EWAS
cg16443009	7	75864075	SRRM3	5'UTR	-0.0134755		EWAS
cg08726801	12	1974122	CACNA2D4	Body	-0.0206546		EWAS
cg02465282	10	134377460	INPP5A	Body	0.012977		EWAS
cg02721394	3	195914017		IGR	0.0196118		EWAS
cg03383184	8	43129726		IGR	0.0189852		EWAS
cg15360181	3	143567492	SLC9A9	TSS200	0.0152362		EWAS
cg23205454	15	82379883		IGR	0.0109289		EWAS
cg01798250	2	134964105		IGR	0.0141733		EWAS
cg08365194	16	29679204	SPN	3'UTR	0.0136259		EWAS
cg11034911	10	65733575		IGR	-0.033723		EWAS
cg25868325	19	56646120		IGR	0.0150553		EWAS
cg26374678	2	25427064		IGR	-0.0321877		EWAS
cg13875003	9	98782979	NCRNA00092	Body	-0.0130818		EWAS
cg05848895	16	89660421	CPNE7	Body	0.0168645		EWAS
cg12935776	19	46684182		IGR	0.0150463		EWAS
cg18381827	18	77962183	PARD6G	Body	0.0117381		EWAS
cg01432232	18	1050483		IGR	0.0132654		EWAS
cg17150750	7	84303593		IGR	-0.0229141		EWAS
cg16616467	16	89642914	CPNE7	Body	-0.0172467		EWAS
cg08569831	16	87044158		IGR	0.0124847		EWAS
cg11816838	3	150484093		IGR	0.0132806		EWAS
cg08685426	15	86273484	AKAP13	Body	0.012481		EWAS
cg15356281	2	242256488	2002-09-01	5'UTR	0.037846		EWAS
cg03648457	15	89350799	ACAN	5'UTR	-0.0163424		EWAS
cg13119546	2	70444039	TIA1	Body	-0.0141011		EWAS
cg27340648	8	3254739	CSMD1	Body	0.0239369		EWAS
cg19045437	7	131826987	PLXNA4	Body	-0.0199603		EWAS
cg06962429	19	55700880	PTPRH	Body	0.0266193		EWAS
cg13375944	14	57461888		IGR	0.0131958		EWAS
cg09437327	10	25464425	LOC100128811	Body	-0.0115945		EWAS
cg15885814	21	43204246		IGR	0.0223309		EWAS
cg15197893	1	151416412	POGZ	5'UTR	0.0135416		EWAS
cg27136844	3	147142355		IGR	-0.0107685		EWAS
cg18040225	10	97802849	CCNJ	TSS1500	-0.0210049		EWAS
cg03995434	7	141395853	KIAA1147	Body	0.0137331		EWAS
cg27665812	10	24614353	KIAA1217	Body	0.0147847		EWAS
cg16579043	13	27253477	WASF3	Body	0.0108767		EWAS
cg01742760	3	191074532	CCDC50	Body	0.0116652		EWAS
cg18327056	2	26915355	KCNK3	TSS1500	-0.0121354		EWAS
cg16598016	4	176708523	GPM6A	1stExon	0.0282021		EWAS
cg12899919	19	34808605	KIAA0355	Body	0.0156284		EWAS
cg13520893	9	136006118	RALGDS	Body	0.0102839		EWAS
cg01691686	19	46147381	EML2	TSS1500	-0.0211204		EWAS
cg00823843	1	244094885		IGR	-0.019173		EWAS
cg13117953	7	157706117	PTPRN2	Body	0.0259204		EWAS
cg00044095	17	43971892	MAPT-IT1	TSS1500	0.0119625		EWAS
cg10051775	9	17116976		IGR	0.0237		EWAS
cg22978904	11	94440613		IGR	0.0147293		EWAS
cg25300591	3	191693226		IGR	-0.0122721		EWAS
cg26232451	8	38260675	LETM2	Body	0.024734		EWAS
cg07212940	3	62304165	C3orf14	TSS1500	-0.0361714		EWAS
cg02516270	16	8348327		IGR	0.0207135		EWAS
cg19961043	17	48546431	CHAD	TSS1500	-0.0120912		EWAS
cg04187668	4	178406078		IGR	0.0161076		EWAS
cg07795005	12	50276984	FAIM2	Body	-0.0162875		EWAS
cg12820642	6	119216922	ASF1A	Body	0.0298641		EWAS
cg08977382	1	236636174	EDARADD	Body	0.015695		EWAS
cg06906316	6	74502300	CD109	Body	0.0140862		EWAS
cg12203247	11	129169138		IGR	0.0256604		EWAS
cg03515479	13	77206729		IGR	0.0120497		EWAS
cg25951934	5	172711054		IGR	-0.0135112		EWAS
cg18537027	5	64601816	ADAMTS6	Body	0.0111682		EWAS
cg01117167	1	237070548		IGR	0.0260064		EWAS
cg00318543	9	37001111	PAX5	Body	0.0104106		EWAS
cg00866264	1	48686883	SLC5A9	TSS1500	-0.0112939		EWAS
cg11827912	11	26370576	ANO3	Body	0.0291471		EWAS
cg17360680	12	53069734	KRT1	Body	0.014841		EWAS
cg17811924	4	16217864	TAPT1	Body	0.0110088		EWAS
cg17828988	10	81951504	ANXA11	5'UTR	0.0466053		EWAS
cg19307883	19	10484624	TYK2	Body	-0.0244666		EWAS
cg15404064	16	85029568	ZDHHC7	5'UTR	0.0141984		EWAS
cg26716017	7	135392359	SLC13A4	Body	0.0161437		EWAS
cg19163350	2	192712798	SDPR	TSS1500	0.0188796		EWAS
cg10502220	4	176733966	GPM6A	1stExon	0.0415002		EWAS
cg07997877	17	1810853		IGR	0.0246927		EWAS
cg19865237	14	104690244		IGR	-0.0292364		EWAS
cg04898719	1	52456918	RAB3B	TSS1500	0.0191352		EWAS
cg15249357	10	88296605		IGR	-0.0236095		EWAS
cg19475184	17	47113604	IGF2BP1	Body	0.0163722		EWAS
cg13800802	9	98619666	C9orf130	Body	0.021344		EWAS
cg05838358	12	47469754	AMIGO2	3'UTR	0.0111532		EWAS
cg21124375	2	232765392		IGR	-0.0142596		EWAS
cg20171011	11	865575	TSPAN4	Body	0.011661		EWAS
cg09739014	15	29248123	APBA2	5'UTR	0.0106311		EWAS
cg01210325	12	2944760	NRIP2	TSS1500	-0.0263634		EWAS
cg13427810	9	116990636	COL27A1	Body	0.0131506		EWAS
cg17179455	11	128346801	ETS1	Body	0.0300684		EWAS
cg07639828	9	35651143	SIT1	TSS200	0.0135737		EWAS
cg21081971	13	38444765	TRPC4	TSS1500	0.0299851		EWAS
cg02778237	6	72298242		IGR	-0.0191344		EWAS
cg13853761	11	64863232	C11orf2	TSS1500	-0.0207536		EWAS
cg26853787	2	202904337		IGR	0.0494063		EWAS
cg25150072	15	100496430		IGR	-0.0156679		EWAS
cg05097579	3	136750029		IGR	-0.0188995		EWAS
cg14742937	8	39172097	ADAM5P	TSS200	-0.0400787		EWAS
cg17344250	21	44707109		IGR	0.01027		EWAS
cg08170837	3	72494352	RYBP	Body	0.018916		EWAS
cg04655834	15	25031239		IGR	0.0264486		EWAS
cg17623046	1	150751157		IGR	0.0129327		EWAS
cg21113746	1	59039556		IGR	0.0135263		EWAS
cg20790534	11	130718481	LOC100507431	Body	0.0100961		EWAS
cg16984132	11	117052181	SIDT2	Body	-0.0112915		EWAS
cg22332037	1	153951279	JTB	TSS1500	-0.0125265		EWAS
cg23465295	5	20611854		IGR	0.0157105		EWAS
cg27275553	7	101959150	SH2B2	Body	0.0120555		EWAS
cg08249698	16	6610161	A2BP1	5'UTR	0.0187661		EWAS
cg16475993	3	98283745		IGR	0.0171892		EWAS
cg19247448	3	187653484		IGR	0.0107695		EWAS
cg01158527	11	134864216		IGR	0.0223911		EWAS
cg18975156	1	43643537	WDR65	Body	-0.0308153		EWAS
cg15357118	2	128927972	UGGT1	Body	0.0148376		EWAS
cg00446763	3	124625655	MUC13	3'UTR	0.0157476		EWAS
cg27425397	14	105639444	NUDT14	Body	0.0102769		EWAS
cg10178907	7	156451701	RNF32	3'UTR	0.013478		EWAS
cg17534110	14	71132913	TTC9	Body	0.0113466		EWAS
cg01250020	15	60772297	ICE2	TSS1500	0.0115283		EWAS
cg10089657	7	1062820	C7orf50	Body	0.0143433		EWAS
cg24271538	3	12328290	PPARG	TSS1500	-0.0254054		EWAS
cg19327213	19	47988783	KPTN	TSS1500	0.0202		EWAS
cg00695328	16	87158993		IGR	0.0147192		EWAS
cg23222201	10	111985261	MXI1	Body	0.034452		EWAS
cg11934012	14	20945034	PNP	3'UTR	0.0217184		EWAS
cg14516287	9	119987070	ASTN2	Body	0.0174438		EWAS
cg15176942	15	55569970	RAB27A	5'UTR	0.0128598		EWAS
cg06857195	18	57707737		IGR	0.0163947		EWAS
cg00327072	5	172110477	NEURL1B	Body	-0.0134082		EWAS
cg17361576	18	67704103	RTTN	Body	0.0245972		EWAS
cg12059859	3	188851243		IGR	0.0245361		EWAS
cg01393060	15	43522713		IGR	0.0134018		EWAS
cg25422405	17	3674611	ITGAE	Body	0.0185814		EWAS
cg26432265	21	34747321		IGR	0.017878		EWAS
cg08036553	1	64649805		IGR	0.0385786		EWAS
cg12082015	2	147789639		IGR	-0.0320808		EWAS
cg17450075	12	130411204		IGR	0.0175141		EWAS
cg24591827	12	113288428	RPH3A	Body	0.0115217		EWAS
cg14311821	17	42745518	C17orf104	Body	0.0207342		EWAS
cg25680412	3	124688581	HEG1	3'UTR	0.0141633		EWAS
cg06551905	8	11303039	FAM167A	5'UTR	0.0112876		EWAS
cg02042823	16	6714429	A2BP1	5'UTR	-0.0194212		EWAS
cg16072311	4	101744646		IGR	0.0211311		EWAS
cg00562011	11	252351	PSMD13	Body	-0.0262999		EWAS
cg09425471	2	40430224	SLC8A1-AS1	Body	0.0135852		EWAS
cg26518937	9	111929703	FRRS1L	TSS200	-0.0130837		EWAS
cg14818248	19	4785374		IGR	-0.0534991		EWAS
cg09265392	16	49910216		IGR	-0.0128262		EWAS
cg22331349	19	52391350	ZNF577	TSS200	-0.0190134		EWAS
cg25851362	14	44976216	FSCB	5'UTR	0.0115935		EWAS
cg00373061	17	49021111		IGR	0.0136853		EWAS
cg24105144	10	99187121	PGAM1	Body	0.01775		EWAS
cg11691429	2	947634	SNTG2	Body	-0.0336899		EWAS
cg06709665	5	123312096		IGR	0.0160049		EWAS
cg24462980	1	19762766	CAPZB	Body	0.0210952		EWAS
cg05327476	19	45610984	PPP1R37	Body	0.0264066		EWAS
cg02197293	19	39523158	FBXO27	5'UTR	-0.0205074		EWAS
cg09041015	13	112057713		IGR	0.0171872		EWAS
cg15322070	8	96814318	C8orf37-AS1	Body	0.0184458		EWAS
cg19371224	17	1251190	YWHAE	Body	0.0153147		EWAS
cg15226226	13	76060574		IGR	0.0129131		EWAS
cg14635466	8	101661245	SNX31	Body	-0.0133298		EWAS
cg16128068	20	50077389	NFATC2	Body	0.0152669		EWAS
cg02940203	2	135495432		IGR	0.0115676		EWAS
cg05316694	14	99786833		IGR	-0.023716		EWAS
cg12227172	19	52391411	ZNF577	TSS1500	-0.0149539		EWAS
cg04386222	15	83368665	AP3B2	Body	-0.0260811		EWAS
cg08263507	2	238480950		IGR	0.0161779		EWAS
cg25722983	1	36840028	STK40	5'UTR	0.0111113		EWAS
cg25448861	12	119447476	SRRM4	Body	0.0220037		EWAS
cg02175263	14	88627849		IGR	-0.0105556		EWAS
cg05637886	16	11453682		IGR	0.0117359		EWAS
cg26734888	19	37825307	HKR1	TSS1500	-0.0284699		EWAS
cg07616791	15	101661720		IGR	0.0148563		EWAS
cg24122814	20	62179037	SRMS	TSS200	-0.0271719		EWAS
cg01909245	11	1873757	LSP1	TSS1500	0.0162244		EWAS
cg06667609	8	32425761	NRG1	Body	-0.0254435		EWAS
cg03561762	5	57482		IGR	-0.0329497		EWAS
cg00010946	3	157819282	SHOX2	Body	-0.0256377		EWAS
cg04561511	20	25678677	ZNF337	TSS1500	0.0125739		EWAS
cg02129005	2	86412960	IMMT	Body	0.0165055		EWAS
cg18870205	9	100551560		IGR	0.0170459		EWAS
cg16073534	10	126421926	FAM53B	5'UTR	0.0140569		EWAS
cg08864645	6	33943929		IGR	-0.0111263		EWAS
cg14186187	4	206282	ZNF876P	TSS200	-0.0112732		EWAS
cg09293890	6	43682839		IGR	0.0183939		EWAS
cg22538044	5	178806197		IGR	0.0143375		EWAS
cg21753092	2	238071771		IGR	0.0121966		EWAS
cg03460027	10	390328	DIP2C	Body	0.0102533		EWAS
cg11747695	13	111164966	COL4A2	3'UTR	-0.0154308		EWAS
cg14055212	7	104445585	LHFPL3	Body	0.0175418		EWAS
cg06846495	2	232326668	NCL	Body	0.0108006		EWAS
cg10201533	1	917661	C1orf170	TSS200	0.0202352		EWAS
cg11519114	4	25862037	SEL1L3	5'UTR	0.0121544		EWAS
cg26465405	19	3039745	TLE2	Body	0.0116619		EWAS
cg04180046	7	45002736	MYO1G	Body	-0.0240075		EWAS
cg26349192	13	102781029	FGF14	Body	0.0194184		EWAS
cg07121517	1	44823435		IGR	0.0110948		EWAS
cg05256490	2	74643745	C2orf81	Body	0.0206571		EWAS
cg01024673	12	108323414		IGR	-0.0392844		EWAS
cg04580227	11	72686937	FCHSD2	Body	-0.0123647		EWAS
cg16946445	6	53181687	ELOVL5	5'UTR	0.0106099		EWAS
cg17892629	7	112411466	TMEM168	Body	0.024624		EWAS
cg20848488	4	6417932	PPP2R2C	Body	0.0248373		EWAS
cg20851038	16	86802070		IGR	0.0318181		EWAS
cg23703759	8	6635325		IGR	0.0317781		EWAS
cg03116562	17	25399269		IGR	0.043121		EWAS
cg05337177	6	33084928	HLA-DPB2	Body	-0.0260285		EWAS
cg00548368	8	136769084		IGR	0.033334		EWAS
cg24944894	3	72395449		IGR	0.0163083		EWAS
cg11276329	19	57874413	ZNF547	TSS1500	-0.0309945		EWAS
cg02354913	14	45580008	SNORD127	TSS200	0.0126876		EWAS
cg24499709	14	51546501	TRIM9	Body	0.017592		EWAS
cg06269415	5	112602827	MCC	Body	0.0181088		EWAS
cg14208672	9	94520862	ROR2	Body	0.0207258		EWAS
cg21792322	20	36072012		IGR	0.012963		EWAS
cg20703876	8	17509306	MTUS1	Body	-0.0102163		EWAS
cg16301617	17	76128906	TMC8	Body	0.0103051		EWAS
cg13598358	12	111176852	PPP1CC	Body	0.016537		EWAS
cg00320876	3	100581781	ABI3BP	Body	0.0338681		EWAS
cg00722834	4	185871509		IGR	0.0117205		EWAS
cg20100124	1	42074005	HIVEP3	5'UTR	0.0136342		EWAS
cg03352751	11	99294603	CNTN5	5'UTR	-0.0277309		EWAS
cg00038167	19	7598438	PNPLA6	TSS1500	-0.0100373		EWAS
cg05593667	6	35490744		IGR	0.0235471		EWAS
cg01486610	8	42749175	RNF170	5'UTR	0.0206179		EWAS
cg20529074	4	20286834	SLIT2	Body	0.0104377		EWAS
cg23029159	14	101524635	MIR154	TSS1500	0.0107895		EWAS
cg01987047	20	5590178	GPCPD1	5'UTR	0.0115177		EWAS
cg10064137	15	97058784		IGR	0.0133919		EWAS
cg16637224	2	130538947		IGR	0.0116149		EWAS
cg19870847	6	40555906	LRFN2	TSS1500	0.0240881		EWAS
cg16477977	7	31063478		IGR	0.0105611		EWAS
cg25760227	8	130691556		IGR	0.0254252		EWAS
cg16872660	1	180818378	XPR1	Body	0.034118		EWAS
cg11981700	19	475035	ODF3L2	TSS200	-0.0243277		EWAS
cg11403563	1	201343735	TNNT2	5'UTR	0.025593		EWAS
cg07393032	16	643447	RAB40C	Body	0.0205053		EWAS
cg11194708	6	163570521	PACRG	Body	-0.0246327		EWAS
cg25244200	10	61473847		IGR	0.0100149		EWAS
cg20676047	11	857071	TSPAN4	5'UTR	0.0108372		EWAS
cg07180092	1	193644010		IGR	0.0223964		EWAS
cg15174906	6	156919703		IGR	0.0275372		EWAS
cg07278181	3	71293767	FOXP1	5'UTR	0.0100937		EWAS
cg02517974	12	48344565		IGR	0.0117129		EWAS
cg19083007	6	46293862	RCAN2	TSS1500	0.0161158		EWAS
cg11263679	6	160852034	SLC22A3	Body	-0.0288623		EWAS
cg16725562	14	102411736		IGR	-0.0205448		EWAS
cg19800670	1	86081701		IGR	-0.0166487		EWAS
cg10288684	12	8758323	AICDA	Body	0.0122164		EWAS
cg07490375	17	66428441	WIPI1	Body	0.0140361		EWAS
cg14654731	4	122685145	TMEM155	5'UTR	-0.0199735		EWAS
cg13918324	4	189022466	TRIML2	Body	0.0134697		EWAS
cg03929791	15	77952087	LINGO1-AS2	TSS1500	0.0127589		EWAS
cg24657523	15	48470754	MYEF2	TSS200	-0.0126772		EWAS
cg09329199	5	98440548		IGR	0.0163604		EWAS
cg10937372	2	157790528		IGR	0.0166801		EWAS
cg03807391	6	31674897	LY6G6F	Body	0.0217172		EWAS
cg01363264	20	38908178		IGR	0.014506		EWAS
cg01800033	6	139117182	ECT2L	TSS200	-0.015684		EWAS
cg27640988	2	86850406	RNF103	5'UTR	-0.0425051		EWAS
cg06348423	20	43753652	WFDC12	TSS1500	0.0104543		EWAS
cg25767345	18	54788969		IGR	-0.0106252		EWAS
cg14417696	1	19736408	CAPZB	Body	0.0226746		EWAS
cg26853265	19	15582853	PGLYRP2	Body	-0.0344655		EWAS
cg02952816	17	80372912	C17orf101	Body	-0.0139305		EWAS
cg06716084	2	209111707	IDH1	Body	0.0130135		EWAS
cg13311832	6	29549147	SNORD32B	TSS1500	-0.0155464		EWAS
cg16255156	1	113265709	FAM19A3	Body	-0.0121292		EWAS
cg03324961	8	23605601		IGR	-0.0293881		EWAS
cg19104443	17	79286855	TMEM105	3'UTR	0.0112487		EWAS
cg17342071	2	241076416	MYEOV2	TSS1500	0.0307668		EWAS
cg12758444	5	104729451		IGR	-0.0117319		EWAS
cg15158122	8	27754944	SCARA5	Body	0.0114237		EWAS
cg11101639	4	94754985		IGR	0.0220294		EWAS
cg19992304	4	7036243	LOC100129931	Body	0.0166773		EWAS
cg17249543	14	50155552	POLE2	TSS1500	0.0142302		EWAS
cg14985989	19	496428	MADCAM1	TSS200	-0.0163299		EWAS
cg02251393	2	159651559	DAPL1	TSS1500	0.0119446		EWAS
cg20049245	2	10441655	HPCAL1	TSS1500	0.0132614		EWAS
cg23541923	12	70382434		IGR	-0.033974		EWAS
cg10863207	17	33412186	RFFL	5'UTR	0.0112889		EWAS
cg09826895	1	111744309	DENND2D	TSS1500	0.0116457		EWAS
cg17330388	8	58171766		IGR	-0.0107722		EWAS
cg21890423	3	55395559		IGR	0.0185459		EWAS
cg13861035	11	5385322	OR51B5	Body	0.0143532		EWAS
cg00804078	6	110736941	DDO	TSS200	0.0351628		EWAS
cg10587058	13	42852007	AKAP11	5'UTR	0.022405		EWAS
cg03662049	2	164204829		IGR	-0.0135769		EWAS
cg22273182	14	102172004		IGR	-0.0201589		EWAS
cg03539336	11	2798733	KCNQ1	Body	0.0108721		EWAS
cg23998478	2	121269292		IGR	-0.0189503		EWAS
[truncated: 2,604 more rows]
